# Supplementary material for: The evolution of antibiotic resistance in a structured host population
Source: J R Soc Interface. 2018 Jun 20;15(143):20180040. doi: 10.1098/rsif.2018.0040 (PMC6030642; doi:10.1098/rsif.2018.0040)
Supplement: Details of the analysis (Mathematica notebook) [file rsif20180040supp3.nb]

(* Content-type: application/vnd.wolfram.mathematica *)

(*** Wolfram Notebook File ***)
(* http://www.wolfram.com/nb *)

(* CreatedBy='Mathematica 10.3' *)

(*CacheID: 234*)
(* Internal cache information:
NotebookFileLineBreakTest
NotebookFileLineBreakTest
NotebookDataPosition[       158,          7]
NotebookDataLength[   2475814,      59228]
NotebookOptionsPosition[   2422729,      57767]
NotebookOutlinePosition[   2424748,      57817]
CellTagsIndexPosition[   2424384,      57808]
WindowFrame->Normal*)

(* Beginning of Notebook Content *)
Notebook[{

Cell[CellGroupData[{
Cell[TextData[{
 StyleBox["Model with arbitrary number of compartments, and explicit \
treatement",
  Background->RGBColor[0.88, 1, 0.88]],
 " (here use explicit \[OpenCurlyDoubleQuote]treated\[CloseCurlyDoubleQuote] \
compartment for the sensitive strain)"
}], "Subsubtitle",
 CellChangeTimes->{{3.6434499939665203`*^9, 3.6434500098550177`*^9}, {
  3.647166616421912*^9, 3.647166619709293*^9}, {3.64716733177492*^9, 
  3.6471673350459843`*^9}, {3.651488118382077*^9, 3.651488121772602*^9}, {
  3.653713858499753*^9, 3.6537138586846123`*^9}, {3.654438081618772*^9, 
  3.6544380833395042`*^9}, {3.661249881803007*^9, 3.661249882704136*^9}, {
  3.6612502085435658`*^9, 3.6612502261232367`*^9}}],

Cell[BoxData[
 RowBox[{"Clear", "[", "\"\<Global`*\>\"", "]"}]], "Input",
 CellChangeTimes->{{3.709622513410762*^9, 3.709622546646434*^9}}],

Cell[CellGroupData[{

Cell["Define the model", "Section",
 CellChangeTimes->{{3.64345002225078*^9, 3.64345002409648*^9}, {
   3.6514964402809877`*^9, 3.6514964424771633`*^9}, 3.651823924871126*^9}],

Cell[CellGroupData[{

Cell[BoxData[{
 RowBox[{
  RowBox[{"nstate", "=", "3"}], ";"}], "\[IndentingNewLine]", 
 RowBox[{
  RowBox[{"Inf", "=", 
   RowBox[{
    RowBox[{"{", "\[IndentingNewLine]", 
     RowBox[{
      RowBox[{"Table", "[", 
       RowBox[{
        RowBox[{"Sum", "[", 
         RowBox[{
          RowBox[{
           RowBox[{
            RowBox[{"-", 
             SubscriptBox["\[Beta]S", 
              RowBox[{"i", "\[Rule]", "j"}]]}], 
            RowBox[{"(", 
             RowBox[{
              SubscriptBox["YS", "i"], "+", 
              SubscriptBox["TS", "i"]}], ")"}], 
            SubscriptBox["X", "j"]}], "-", 
           RowBox[{
            SubscriptBox["\[Beta]R", 
             RowBox[{"i", "\[Rule]", "j"}]], 
            RowBox[{"(", 
             RowBox[{
              SubscriptBox["YR", "i"], "+", 
              SubscriptBox["TR", "i"]}], ")"}], 
            SubscriptBox["X", "j"]}]}], ",", 
          RowBox[{"{", 
           RowBox[{"i", ",", "nstate"}], "}"}]}], "]"}], ",", 
        RowBox[{"{", 
         RowBox[{"j", ",", "nstate"}], "}"}]}], "]"}], ",", 
      "\[IndentingNewLine]", 
      RowBox[{"Table", "[", 
       RowBox[{
        RowBox[{"Sum", "[", 
         RowBox[{
          RowBox[{
           RowBox[{
            RowBox[{"-", 
             SubscriptBox["\[Beta]S", 
              RowBox[{"i", "\[Rule]", "j"}]]}], 
            RowBox[{"(", 
             RowBox[{
              SubscriptBox["YS", "i"], "+", 
              SubscriptBox["TS", "i"]}], ")"}], 
            SubscriptBox["XT", "j"]}], "-", 
           RowBox[{
            SubscriptBox["\[Beta]R", 
             RowBox[{"i", "\[Rule]", "j"}]], 
            RowBox[{"(", 
             RowBox[{
              SubscriptBox["YR", "i"], "+", 
              SubscriptBox["TR", "i"]}], ")"}], 
            SubscriptBox["XT", "j"]}]}], ",", 
          RowBox[{"{", 
           RowBox[{"i", ",", "nstate"}], "}"}]}], "]"}], ",", 
        RowBox[{"{", 
         RowBox[{"j", ",", "nstate"}], "}"}]}], "]"}], ",", 
      "\[IndentingNewLine]", 
      RowBox[{"Table", "[", 
       RowBox[{
        RowBox[{"Sum", "[", 
         RowBox[{
          RowBox[{
           SubscriptBox["\[Beta]S", 
            RowBox[{"i", "\[Rule]", "j"}]], 
           RowBox[{"(", 
            RowBox[{
             SubscriptBox["YS", "i"], "+", 
             SubscriptBox["TS", "i"]}], ")"}], 
           SubscriptBox["X", "j"]}], ",", 
          RowBox[{"{", 
           RowBox[{"i", ",", "nstate"}], "}"}]}], "]"}], ",", 
        RowBox[{"{", 
         RowBox[{"j", ",", "nstate"}], "}"}]}], "]"}], ",", 
      "\[IndentingNewLine]", 
      RowBox[{"Table", "[", 
       RowBox[{
        RowBox[{"Sum", "[", 
         RowBox[{
          RowBox[{
           SubscriptBox["\[Beta]R", 
            RowBox[{"i", "\[Rule]", "j"}]], 
           RowBox[{"(", 
            RowBox[{
             SubscriptBox["YR", "i"], "+", 
             SubscriptBox["TR", "i"]}], ")"}], 
           SubscriptBox["X", "j"]}], ",", 
          RowBox[{"{", 
           RowBox[{"i", ",", "nstate"}], "}"}]}], "]"}], ",", 
        RowBox[{"{", 
         RowBox[{"j", ",", "nstate"}], "}"}]}], "]"}], ",", 
      "\[IndentingNewLine]", 
      RowBox[{"Table", "[", 
       RowBox[{
        RowBox[{"Sum", "[", 
         RowBox[{
          RowBox[{
           SubscriptBox["\[Beta]S", 
            RowBox[{"i", "\[Rule]", "j"}]], 
           RowBox[{"(", 
            RowBox[{
             SubscriptBox["YS", "i"], "+", 
             SubscriptBox["TS", "i"]}], ")"}], 
           SubscriptBox["XT", "j"]}], ",", 
          RowBox[{"{", 
           RowBox[{"i", ",", "nstate"}], "}"}]}], "]"}], ",", 
        RowBox[{"{", 
         RowBox[{"j", ",", "nstate"}], "}"}]}], "]"}], ",", 
      "\[IndentingNewLine]", 
      RowBox[{"Table", "[", 
       RowBox[{
        RowBox[{"Sum", "[", 
         RowBox[{
          RowBox[{
           SubscriptBox["\[Beta]R", 
            RowBox[{"i", "\[Rule]", "j"}]], 
           RowBox[{"(", 
            RowBox[{
             SubscriptBox["YR", "i"], "+", 
             SubscriptBox["TR", "i"]}], ")"}], 
           SubscriptBox["XT", "j"]}], ",", 
          RowBox[{"{", 
           RowBox[{"i", ",", "nstate"}], "}"}]}], "]"}], ",", 
        RowBox[{"{", 
         RowBox[{"j", ",", "nstate"}], "}"}]}], "]"}]}], 
     "\[IndentingNewLine]", "}"}], "//", "Flatten"}]}], 
  ";"}], "\[IndentingNewLine]", 
 RowBox[{
  RowBox[{"Clearance", "=", 
   RowBox[{
    RowBox[{"{", "\[IndentingNewLine]", 
     RowBox[{
      RowBox[{"Table", "[", 
       RowBox[{
        RowBox[{
         RowBox[{
          SubscriptBox["uS", "j"], " ", 
          SubscriptBox["YS", "j"]}], "+", 
         RowBox[{
          SubscriptBox["uR", "j"], " ", 
          SubscriptBox["YR", "j"]}]}], ",", 
        RowBox[{"{", 
         RowBox[{"j", ",", "nstate"}], "}"}]}], "]"}], ",", 
      "\[IndentingNewLine]", 
      RowBox[{"Table", "[", 
       RowBox[{
        RowBox[{
         RowBox[{
          RowBox[{"(", 
           RowBox[{
            SubscriptBox["uS", "j"], "+", "aS"}], ")"}], " ", 
          SubscriptBox["TS", "j"]}], "+", 
         RowBox[{
          RowBox[{"(", 
           RowBox[{
            SubscriptBox["uR", "j"], "+", "aR"}], ")"}], " ", 
          SubscriptBox["TR", "j"]}]}], ",", 
        RowBox[{"{", 
         RowBox[{"j", ",", "nstate"}], "}"}]}], "]"}], ",", 
      "\[IndentingNewLine]", 
      RowBox[{"Table", "[", 
       RowBox[{
        RowBox[{
         RowBox[{"-", 
          SubscriptBox["uS", "j"]}], " ", 
         SubscriptBox["YS", "j"]}], ",", 
        RowBox[{"{", 
         RowBox[{"j", ",", "nstate"}], "}"}]}], "]"}], ",", 
      "\[IndentingNewLine]", 
      RowBox[{"Table", "[", 
       RowBox[{
        RowBox[{
         RowBox[{"-", 
          SubscriptBox["uR", "j"]}], " ", 
         SubscriptBox["YR", "j"]}], ",", 
        RowBox[{"{", 
         RowBox[{"j", ",", "nstate"}], "}"}]}], "]"}], ",", 
      "\[IndentingNewLine]", 
      RowBox[{"Table", "[", 
       RowBox[{
        RowBox[{
         RowBox[{"-", 
          RowBox[{"(", 
           RowBox[{
            SubscriptBox["uS", "j"], "+", "aS"}], ")"}]}], " ", 
         SubscriptBox["TS", "j"]}], ",", 
        RowBox[{"{", 
         RowBox[{"j", ",", "nstate"}], "}"}]}], "]"}], ",", 
      "\[IndentingNewLine]", 
      RowBox[{"Table", "[", 
       RowBox[{
        RowBox[{
         RowBox[{"-", 
          RowBox[{"(", 
           RowBox[{
            SubscriptBox["uR", "j"], " ", "+", "aR"}], ")"}]}], 
         SubscriptBox["TR", "j"]}], ",", 
        RowBox[{"{", 
         RowBox[{"j", ",", "nstate"}], "}"}]}], "]"}]}], 
     "\[IndentingNewLine]", "}"}], "//", "Flatten"}]}], 
  ";"}], "\[IndentingNewLine]", 
 RowBox[{
  RowBox[{
   RowBox[{"Treatment", "=", 
    RowBox[{
     RowBox[{"{", "\[IndentingNewLine]", 
      RowBox[{
       RowBox[{"Table", "[", 
        RowBox[{
         RowBox[{
          RowBox[{
           RowBox[{"-", 
            SubscriptBox["\[Tau]", "j"]}], " ", 
           SubscriptBox["X", "j"]}], "+", 
          RowBox[{
           SubscriptBox["\[Omega]", "j"], " ", 
           SubscriptBox["XT", "j"]}]}], ",", 
         RowBox[{"{", 
          RowBox[{"j", ",", "nstate"}], "}"}]}], "]"}], ",", 
       "\[IndentingNewLine]", 
       RowBox[{"Table", "[", 
        RowBox[{
         RowBox[{
          RowBox[{
           SubscriptBox["\[Tau]", "j"], " ", 
           SubscriptBox["X", "j"]}], "-", 
          RowBox[{
           SubscriptBox["\[Omega]", "j"], " ", 
           SubscriptBox["XT", "j"]}]}], ",", 
         RowBox[{"{", 
          RowBox[{"j", ",", "nstate"}], "}"}]}], "]"}], ",", 
       "\[IndentingNewLine]", 
       RowBox[{"Table", "[", 
        RowBox[{
         RowBox[{
          RowBox[{
           RowBox[{"-", 
            SubscriptBox["\[Tau]C", "j"]}], " ", 
           SubscriptBox["YS", "j"]}], "+", 
          RowBox[{
           SubscriptBox["\[Omega]", "j"], " ", 
           SubscriptBox["TS", "j"]}]}], ",", 
         RowBox[{"{", 
          RowBox[{"j", ",", "nstate"}], "}"}]}], "]"}], ",", 
       "\[IndentingNewLine]", 
       RowBox[{"Table", "[", 
        RowBox[{
         RowBox[{
          RowBox[{
           RowBox[{"-", 
            SubscriptBox["\[Tau]C", "j"]}], " ", 
           SubscriptBox["YR", "j"]}], "+", 
          RowBox[{
           SubscriptBox["\[Omega]", "j"], " ", 
           SubscriptBox["TR", "j"]}]}], ",", 
         RowBox[{"{", 
          RowBox[{"j", ",", "nstate"}], "}"}]}], "]"}], ",", 
       RowBox[{"(*", " ", 
        RowBox[{
        "treatment", " ", "is", " ", "independent", " ", "of", " ", 
         "infection", " ", "status", " ", "and", " ", 
         RowBox[{"sensitive", "/", "resistant"}], " ", "status"}], "*)"}], 
       "\[IndentingNewLine]", 
       RowBox[{"Table", "[", 
        RowBox[{
         RowBox[{
          RowBox[{
           SubscriptBox["\[Tau]C", "j"], " ", 
           SubscriptBox["YS", "j"]}], "-", 
          RowBox[{
           SubscriptBox["\[Omega]", "j"], " ", 
           SubscriptBox["TS", "j"]}]}], ",", 
         RowBox[{"{", 
          RowBox[{"j", ",", "nstate"}], "}"}]}], "]"}], ",", 
       "\[IndentingNewLine]", 
       RowBox[{"Table", "[", 
        RowBox[{
         RowBox[{
          RowBox[{
           SubscriptBox["\[Tau]C", "j"], " ", 
           SubscriptBox["YR", "j"]}], "-", 
          RowBox[{
           SubscriptBox["\[Omega]", "j"], " ", 
           SubscriptBox["TR", "j"]}]}], ",", 
         RowBox[{"{", 
          RowBox[{"j", ",", "nstate"}], "}"}]}], "]"}]}], 
      "\[IndentingNewLine]", "}"}], "//", "Flatten"}]}], ";"}], 
  "\[IndentingNewLine]"}], "\[IndentingNewLine]", 
 RowBox[{
  RowBox[{"Inf", "//", "Total"}], "//", "Simplify"}], "\[IndentingNewLine]", 
 RowBox[{"Inf", "//", "Length"}], "\[IndentingNewLine]", 
 RowBox[{
  RowBox[{"Clearance", "//", "Total"}], "//", 
  "Simplify"}], "\[IndentingNewLine]", 
 RowBox[{"Clearance", "//", "Length"}], "\[IndentingNewLine]", 
 RowBox[{
  RowBox[{"Treatment", "//", "Total"}], "//", 
  "Simplify"}], "\[IndentingNewLine]", 
 RowBox[{"Treatment", "//", "Length"}]}], "Input",
 CellChangeTimes->{{3.6544386785221987`*^9, 3.654438679881174*^9}, {
   3.654438716906972*^9, 3.654438757333248*^9}, {3.654438845610714*^9, 
   3.654438944924388*^9}, {3.654439241524487*^9, 3.654439280737907*^9}, {
   3.6544400207318287`*^9, 3.654440070380062*^9}, {3.6544401477400627`*^9, 
   3.6544403031849537`*^9}, {3.654440426025339*^9, 3.654440431136146*^9}, 
   3.654440483057026*^9, 3.654589078651626*^9, {3.695653901256057*^9, 
   3.695653923767939*^9}, 3.696005198979157*^9, 3.696051485088269*^9, 
   3.696061248803685*^9, 3.696062543379341*^9, {3.696064186202834*^9, 
   3.696064187128405*^9}, 3.696072828307406*^9, 3.6960733293895893`*^9, 
   3.696229425301037*^9, {3.6962297832619762`*^9, 3.696229786508213*^9}, {
   3.709371914063788*^9, 3.7093719516415*^9}, {3.709372019248024*^9, 
   3.709372045583305*^9}, {3.709372281643137*^9, 3.709372286575194*^9}}],

Cell[BoxData["0"], "Output",
 CellChangeTimes->{{3.654438918848179*^9, 3.654438960134945*^9}, 
   3.6544392483112097`*^9, 3.6544403084888573`*^9, {3.654440479758617*^9, 
   3.654440483783066*^9}, 3.654494126661243*^9, 3.65451062098578*^9, 
   3.654577987552003*^9, 3.6545851607487392`*^9, 3.6545890832985277`*^9, 
   3.65458930340285*^9, 3.654596472494896*^9, 3.654605837887044*^9, 
   3.6546638474929857`*^9, 3.6612551209736147`*^9, 3.66134840283075*^9, 
   3.661429629547682*^9, 3.661431505554537*^9, 3.661432430086362*^9, 
   3.661437241142819*^9, 3.6615978367656717`*^9, 3.661598895283025*^9, 
   3.661599357972555*^9, 3.661599787171094*^9, 3.661601702756425*^9, 
   3.66160206775686*^9, 3.661602174341894*^9, 3.661602372883555*^9, 
   3.661604850985594*^9, 3.661605155266159*^9, 3.66160577878928*^9, 
   3.661610376293589*^9, 3.661661832762151*^9, 3.661668582824461*^9, 
   3.661753908995068*^9, {3.6617721364368353`*^9, 3.661772160952312*^9}, 
   3.671286596382077*^9, 3.67128665595294*^9, 3.6956318625832644`*^9, 
   3.695650506356564*^9, 3.695653927805423*^9, 3.6957106146147947`*^9, 
   3.695711605183435*^9, 3.695712192783724*^9, 3.6957145524768763`*^9, 
   3.69573961055116*^9, 3.695966935482185*^9, 3.695986557024517*^9, 
   3.6959870871862183`*^9, 3.695987177698395*^9, 3.695989797428986*^9, 
   3.6960002450309763`*^9, 3.696003139029892*^9, 3.69600520893813*^9, {
   3.6960514625095577`*^9, 3.696051489550706*^9}, 3.696061252896162*^9, 
   3.696062547010223*^9, 3.69606418751672*^9, 3.696072836471835*^9, 
   3.6960733389411297`*^9, 3.696141301013032*^9, 3.696145485468774*^9, 
   3.696227298613287*^9, 3.696331243136138*^9, 3.696331462809204*^9, 
   3.69657144151961*^9, 3.696657417113141*^9, {3.696674115426426*^9, 
   3.696674141312304*^9}, 3.696674221243361*^9, 3.696674259092174*^9, 
   3.6966743148512583`*^9, 3.696674848113453*^9, 3.6967480560227118`*^9, 
   3.696832864769115*^9, 3.696840461900494*^9, 3.6990956654405212`*^9, 
   3.699279096510365*^9, 3.700560832036393*^9, 3.701579072581925*^9, 
   3.701663452993557*^9, 3.701750098509033*^9, 3.702267807461948*^9, 
   3.702720175579179*^9, 3.702796233738484*^9, 3.7028775056785097`*^9, 
   3.705294858371558*^9, 3.70530316191265*^9, 3.705304421817315*^9, 
   3.705836390759054*^9, 3.7058437067089443`*^9, 3.7059016571051826`*^9, 
   3.705923829584855*^9, 3.7059264901806707`*^9, 3.705985784254806*^9, 
   3.7076525902783117`*^9, 3.7076534273354807`*^9, 3.7077156168662663`*^9, 
   3.707805997719902*^9, 3.709371995160589*^9, {3.709372030961121*^9, 
   3.709372046160774*^9}, 3.709372295418969*^9, 3.709622552589333*^9, 
   3.7098786579287233`*^9, 3.7098813214139223`*^9, 3.709960049016055*^9, 
   3.710054054944193*^9, 3.7100692693957043`*^9, 3.7100694279839563`*^9, 
   3.71008568146023*^9, 3.7101333350139217`*^9, 3.710564276911797*^9, 
   3.7106548440936213`*^9, 3.710736268100298*^9, 3.710823323856596*^9, 
   3.711085048957589*^9, {3.711112816571447*^9, 3.711112829433766*^9}, 
   3.71118019775627*^9, 3.711256073810742*^9, 3.71169708669377*^9, 
   3.711790701421117*^9, 3.711871538388907*^9, 3.711956329958234*^9, 
   3.7120381082573357`*^9, 3.716617668466877*^9, 3.716641141984474*^9, 
   3.7172333341350193`*^9, 3.717317942838135*^9, 3.717478131446311*^9, 
   3.7229463946849422`*^9, {3.722948778630247*^9, 3.722948791290394*^9}, 
   3.723960004884976*^9, 3.724081836430622*^9, 3.724487667320623*^9, 
   3.729939887560796*^9, 3.73173138832812*^9, 3.731834844261931*^9, 
   3.733812778433112*^9, 3.73517764819489*^9, 3.735899863732965*^9}],

Cell[BoxData["18"], "Output",
 CellChangeTimes->{{3.654438918848179*^9, 3.654438960134945*^9}, 
   3.6544392483112097`*^9, 3.6544403084888573`*^9, {3.654440479758617*^9, 
   3.654440483783066*^9}, 3.654494126661243*^9, 3.65451062098578*^9, 
   3.654577987552003*^9, 3.6545851607487392`*^9, 3.6545890832985277`*^9, 
   3.65458930340285*^9, 3.654596472494896*^9, 3.654605837887044*^9, 
   3.6546638474929857`*^9, 3.6612551209736147`*^9, 3.66134840283075*^9, 
   3.661429629547682*^9, 3.661431505554537*^9, 3.661432430086362*^9, 
   3.661437241142819*^9, 3.6615978367656717`*^9, 3.661598895283025*^9, 
   3.661599357972555*^9, 3.661599787171094*^9, 3.661601702756425*^9, 
   3.66160206775686*^9, 3.661602174341894*^9, 3.661602372883555*^9, 
   3.661604850985594*^9, 3.661605155266159*^9, 3.66160577878928*^9, 
   3.661610376293589*^9, 3.661661832762151*^9, 3.661668582824461*^9, 
   3.661753908995068*^9, {3.6617721364368353`*^9, 3.661772160952312*^9}, 
   3.671286596382077*^9, 3.67128665595294*^9, 3.6956318625832644`*^9, 
   3.695650506356564*^9, 3.695653927805423*^9, 3.6957106146147947`*^9, 
   3.695711605183435*^9, 3.695712192783724*^9, 3.6957145524768763`*^9, 
   3.69573961055116*^9, 3.695966935482185*^9, 3.695986557024517*^9, 
   3.6959870871862183`*^9, 3.695987177698395*^9, 3.695989797428986*^9, 
   3.6960002450309763`*^9, 3.696003139029892*^9, 3.69600520893813*^9, {
   3.6960514625095577`*^9, 3.696051489550706*^9}, 3.696061252896162*^9, 
   3.696062547010223*^9, 3.69606418751672*^9, 3.696072836471835*^9, 
   3.6960733389411297`*^9, 3.696141301013032*^9, 3.696145485468774*^9, 
   3.696227298613287*^9, 3.696331243136138*^9, 3.696331462809204*^9, 
   3.69657144151961*^9, 3.696657417113141*^9, {3.696674115426426*^9, 
   3.696674141312304*^9}, 3.696674221243361*^9, 3.696674259092174*^9, 
   3.6966743148512583`*^9, 3.696674848113453*^9, 3.6967480560227118`*^9, 
   3.696832864769115*^9, 3.696840461900494*^9, 3.6990956654405212`*^9, 
   3.699279096510365*^9, 3.700560832036393*^9, 3.701579072581925*^9, 
   3.701663452993557*^9, 3.701750098509033*^9, 3.702267807461948*^9, 
   3.702720175579179*^9, 3.702796233738484*^9, 3.7028775056785097`*^9, 
   3.705294858371558*^9, 3.70530316191265*^9, 3.705304421817315*^9, 
   3.705836390759054*^9, 3.7058437067089443`*^9, 3.7059016571051826`*^9, 
   3.705923829584855*^9, 3.7059264901806707`*^9, 3.705985784254806*^9, 
   3.7076525902783117`*^9, 3.7076534273354807`*^9, 3.7077156168662663`*^9, 
   3.707805997719902*^9, 3.709371995160589*^9, {3.709372030961121*^9, 
   3.709372046160774*^9}, 3.709372295418969*^9, 3.709622552589333*^9, 
   3.7098786579287233`*^9, 3.7098813214139223`*^9, 3.709960049016055*^9, 
   3.710054054944193*^9, 3.7100692693957043`*^9, 3.7100694279839563`*^9, 
   3.71008568146023*^9, 3.7101333350139217`*^9, 3.710564276911797*^9, 
   3.7106548440936213`*^9, 3.710736268100298*^9, 3.710823323856596*^9, 
   3.711085048957589*^9, {3.711112816571447*^9, 3.711112829433766*^9}, 
   3.71118019775627*^9, 3.711256073810742*^9, 3.71169708669377*^9, 
   3.711790701421117*^9, 3.711871538388907*^9, 3.711956329958234*^9, 
   3.7120381082573357`*^9, 3.716617668466877*^9, 3.716641141984474*^9, 
   3.7172333341350193`*^9, 3.717317942838135*^9, 3.717478131446311*^9, 
   3.7229463946849422`*^9, {3.722948778630247*^9, 3.722948791290394*^9}, 
   3.723960004884976*^9, 3.724081836430622*^9, 3.724487667320623*^9, 
   3.729939887560796*^9, 3.73173138832812*^9, 3.731834844261931*^9, 
   3.733812778433112*^9, 3.73517764819489*^9, 3.7358998637503147`*^9}],

Cell[BoxData["0"], "Output",
 CellChangeTimes->{{3.654438918848179*^9, 3.654438960134945*^9}, 
   3.6544392483112097`*^9, 3.6544403084888573`*^9, {3.654440479758617*^9, 
   3.654440483783066*^9}, 3.654494126661243*^9, 3.65451062098578*^9, 
   3.654577987552003*^9, 3.6545851607487392`*^9, 3.6545890832985277`*^9, 
   3.65458930340285*^9, 3.654596472494896*^9, 3.654605837887044*^9, 
   3.6546638474929857`*^9, 3.6612551209736147`*^9, 3.66134840283075*^9, 
   3.661429629547682*^9, 3.661431505554537*^9, 3.661432430086362*^9, 
   3.661437241142819*^9, 3.6615978367656717`*^9, 3.661598895283025*^9, 
   3.661599357972555*^9, 3.661599787171094*^9, 3.661601702756425*^9, 
   3.66160206775686*^9, 3.661602174341894*^9, 3.661602372883555*^9, 
   3.661604850985594*^9, 3.661605155266159*^9, 3.66160577878928*^9, 
   3.661610376293589*^9, 3.661661832762151*^9, 3.661668582824461*^9, 
   3.661753908995068*^9, {3.6617721364368353`*^9, 3.661772160952312*^9}, 
   3.671286596382077*^9, 3.67128665595294*^9, 3.6956318625832644`*^9, 
   3.695650506356564*^9, 3.695653927805423*^9, 3.6957106146147947`*^9, 
   3.695711605183435*^9, 3.695712192783724*^9, 3.6957145524768763`*^9, 
   3.69573961055116*^9, 3.695966935482185*^9, 3.695986557024517*^9, 
   3.6959870871862183`*^9, 3.695987177698395*^9, 3.695989797428986*^9, 
   3.6960002450309763`*^9, 3.696003139029892*^9, 3.69600520893813*^9, {
   3.6960514625095577`*^9, 3.696051489550706*^9}, 3.696061252896162*^9, 
   3.696062547010223*^9, 3.69606418751672*^9, 3.696072836471835*^9, 
   3.6960733389411297`*^9, 3.696141301013032*^9, 3.696145485468774*^9, 
   3.696227298613287*^9, 3.696331243136138*^9, 3.696331462809204*^9, 
   3.69657144151961*^9, 3.696657417113141*^9, {3.696674115426426*^9, 
   3.696674141312304*^9}, 3.696674221243361*^9, 3.696674259092174*^9, 
   3.6966743148512583`*^9, 3.696674848113453*^9, 3.6967480560227118`*^9, 
   3.696832864769115*^9, 3.696840461900494*^9, 3.6990956654405212`*^9, 
   3.699279096510365*^9, 3.700560832036393*^9, 3.701579072581925*^9, 
   3.701663452993557*^9, 3.701750098509033*^9, 3.702267807461948*^9, 
   3.702720175579179*^9, 3.702796233738484*^9, 3.7028775056785097`*^9, 
   3.705294858371558*^9, 3.70530316191265*^9, 3.705304421817315*^9, 
   3.705836390759054*^9, 3.7058437067089443`*^9, 3.7059016571051826`*^9, 
   3.705923829584855*^9, 3.7059264901806707`*^9, 3.705985784254806*^9, 
   3.7076525902783117`*^9, 3.7076534273354807`*^9, 3.7077156168662663`*^9, 
   3.707805997719902*^9, 3.709371995160589*^9, {3.709372030961121*^9, 
   3.709372046160774*^9}, 3.709372295418969*^9, 3.709622552589333*^9, 
   3.7098786579287233`*^9, 3.7098813214139223`*^9, 3.709960049016055*^9, 
   3.710054054944193*^9, 3.7100692693957043`*^9, 3.7100694279839563`*^9, 
   3.71008568146023*^9, 3.7101333350139217`*^9, 3.710564276911797*^9, 
   3.7106548440936213`*^9, 3.710736268100298*^9, 3.710823323856596*^9, 
   3.711085048957589*^9, {3.711112816571447*^9, 3.711112829433766*^9}, 
   3.71118019775627*^9, 3.711256073810742*^9, 3.71169708669377*^9, 
   3.711790701421117*^9, 3.711871538388907*^9, 3.711956329958234*^9, 
   3.7120381082573357`*^9, 3.716617668466877*^9, 3.716641141984474*^9, 
   3.7172333341350193`*^9, 3.717317942838135*^9, 3.717478131446311*^9, 
   3.7229463946849422`*^9, {3.722948778630247*^9, 3.722948791290394*^9}, 
   3.723960004884976*^9, 3.724081836430622*^9, 3.724487667320623*^9, 
   3.729939887560796*^9, 3.73173138832812*^9, 3.731834844261931*^9, 
   3.733812778433112*^9, 3.73517764819489*^9, 3.735899863761464*^9}],

Cell[BoxData["18"], "Output",
 CellChangeTimes->{{3.654438918848179*^9, 3.654438960134945*^9}, 
   3.6544392483112097`*^9, 3.6544403084888573`*^9, {3.654440479758617*^9, 
   3.654440483783066*^9}, 3.654494126661243*^9, 3.65451062098578*^9, 
   3.654577987552003*^9, 3.6545851607487392`*^9, 3.6545890832985277`*^9, 
   3.65458930340285*^9, 3.654596472494896*^9, 3.654605837887044*^9, 
   3.6546638474929857`*^9, 3.6612551209736147`*^9, 3.66134840283075*^9, 
   3.661429629547682*^9, 3.661431505554537*^9, 3.661432430086362*^9, 
   3.661437241142819*^9, 3.6615978367656717`*^9, 3.661598895283025*^9, 
   3.661599357972555*^9, 3.661599787171094*^9, 3.661601702756425*^9, 
   3.66160206775686*^9, 3.661602174341894*^9, 3.661602372883555*^9, 
   3.661604850985594*^9, 3.661605155266159*^9, 3.66160577878928*^9, 
   3.661610376293589*^9, 3.661661832762151*^9, 3.661668582824461*^9, 
   3.661753908995068*^9, {3.6617721364368353`*^9, 3.661772160952312*^9}, 
   3.671286596382077*^9, 3.67128665595294*^9, 3.6956318625832644`*^9, 
   3.695650506356564*^9, 3.695653927805423*^9, 3.6957106146147947`*^9, 
   3.695711605183435*^9, 3.695712192783724*^9, 3.6957145524768763`*^9, 
   3.69573961055116*^9, 3.695966935482185*^9, 3.695986557024517*^9, 
   3.6959870871862183`*^9, 3.695987177698395*^9, 3.695989797428986*^9, 
   3.6960002450309763`*^9, 3.696003139029892*^9, 3.69600520893813*^9, {
   3.6960514625095577`*^9, 3.696051489550706*^9}, 3.696061252896162*^9, 
   3.696062547010223*^9, 3.69606418751672*^9, 3.696072836471835*^9, 
   3.6960733389411297`*^9, 3.696141301013032*^9, 3.696145485468774*^9, 
   3.696227298613287*^9, 3.696331243136138*^9, 3.696331462809204*^9, 
   3.69657144151961*^9, 3.696657417113141*^9, {3.696674115426426*^9, 
   3.696674141312304*^9}, 3.696674221243361*^9, 3.696674259092174*^9, 
   3.6966743148512583`*^9, 3.696674848113453*^9, 3.6967480560227118`*^9, 
   3.696832864769115*^9, 3.696840461900494*^9, 3.6990956654405212`*^9, 
   3.699279096510365*^9, 3.700560832036393*^9, 3.701579072581925*^9, 
   3.701663452993557*^9, 3.701750098509033*^9, 3.702267807461948*^9, 
   3.702720175579179*^9, 3.702796233738484*^9, 3.7028775056785097`*^9, 
   3.705294858371558*^9, 3.70530316191265*^9, 3.705304421817315*^9, 
   3.705836390759054*^9, 3.7058437067089443`*^9, 3.7059016571051826`*^9, 
   3.705923829584855*^9, 3.7059264901806707`*^9, 3.705985784254806*^9, 
   3.7076525902783117`*^9, 3.7076534273354807`*^9, 3.7077156168662663`*^9, 
   3.707805997719902*^9, 3.709371995160589*^9, {3.709372030961121*^9, 
   3.709372046160774*^9}, 3.709372295418969*^9, 3.709622552589333*^9, 
   3.7098786579287233`*^9, 3.7098813214139223`*^9, 3.709960049016055*^9, 
   3.710054054944193*^9, 3.7100692693957043`*^9, 3.7100694279839563`*^9, 
   3.71008568146023*^9, 3.7101333350139217`*^9, 3.710564276911797*^9, 
   3.7106548440936213`*^9, 3.710736268100298*^9, 3.710823323856596*^9, 
   3.711085048957589*^9, {3.711112816571447*^9, 3.711112829433766*^9}, 
   3.71118019775627*^9, 3.711256073810742*^9, 3.71169708669377*^9, 
   3.711790701421117*^9, 3.711871538388907*^9, 3.711956329958234*^9, 
   3.7120381082573357`*^9, 3.716617668466877*^9, 3.716641141984474*^9, 
   3.7172333341350193`*^9, 3.717317942838135*^9, 3.717478131446311*^9, 
   3.7229463946849422`*^9, {3.722948778630247*^9, 3.722948791290394*^9}, 
   3.723960004884976*^9, 3.724081836430622*^9, 3.724487667320623*^9, 
   3.729939887560796*^9, 3.73173138832812*^9, 3.731834844261931*^9, 
   3.733812778433112*^9, 3.73517764819489*^9, 3.735899863772037*^9}],

Cell[BoxData["0"], "Output",
 CellChangeTimes->{{3.654438918848179*^9, 3.654438960134945*^9}, 
   3.6544392483112097`*^9, 3.6544403084888573`*^9, {3.654440479758617*^9, 
   3.654440483783066*^9}, 3.654494126661243*^9, 3.65451062098578*^9, 
   3.654577987552003*^9, 3.6545851607487392`*^9, 3.6545890832985277`*^9, 
   3.65458930340285*^9, 3.654596472494896*^9, 3.654605837887044*^9, 
   3.6546638474929857`*^9, 3.6612551209736147`*^9, 3.66134840283075*^9, 
   3.661429629547682*^9, 3.661431505554537*^9, 3.661432430086362*^9, 
   3.661437241142819*^9, 3.6615978367656717`*^9, 3.661598895283025*^9, 
   3.661599357972555*^9, 3.661599787171094*^9, 3.661601702756425*^9, 
   3.66160206775686*^9, 3.661602174341894*^9, 3.661602372883555*^9, 
   3.661604850985594*^9, 3.661605155266159*^9, 3.66160577878928*^9, 
   3.661610376293589*^9, 3.661661832762151*^9, 3.661668582824461*^9, 
   3.661753908995068*^9, {3.6617721364368353`*^9, 3.661772160952312*^9}, 
   3.671286596382077*^9, 3.67128665595294*^9, 3.6956318625832644`*^9, 
   3.695650506356564*^9, 3.695653927805423*^9, 3.6957106146147947`*^9, 
   3.695711605183435*^9, 3.695712192783724*^9, 3.6957145524768763`*^9, 
   3.69573961055116*^9, 3.695966935482185*^9, 3.695986557024517*^9, 
   3.6959870871862183`*^9, 3.695987177698395*^9, 3.695989797428986*^9, 
   3.6960002450309763`*^9, 3.696003139029892*^9, 3.69600520893813*^9, {
   3.6960514625095577`*^9, 3.696051489550706*^9}, 3.696061252896162*^9, 
   3.696062547010223*^9, 3.69606418751672*^9, 3.696072836471835*^9, 
   3.6960733389411297`*^9, 3.696141301013032*^9, 3.696145485468774*^9, 
   3.696227298613287*^9, 3.696331243136138*^9, 3.696331462809204*^9, 
   3.69657144151961*^9, 3.696657417113141*^9, {3.696674115426426*^9, 
   3.696674141312304*^9}, 3.696674221243361*^9, 3.696674259092174*^9, 
   3.6966743148512583`*^9, 3.696674848113453*^9, 3.6967480560227118`*^9, 
   3.696832864769115*^9, 3.696840461900494*^9, 3.6990956654405212`*^9, 
   3.699279096510365*^9, 3.700560832036393*^9, 3.701579072581925*^9, 
   3.701663452993557*^9, 3.701750098509033*^9, 3.702267807461948*^9, 
   3.702720175579179*^9, 3.702796233738484*^9, 3.7028775056785097`*^9, 
   3.705294858371558*^9, 3.70530316191265*^9, 3.705304421817315*^9, 
   3.705836390759054*^9, 3.7058437067089443`*^9, 3.7059016571051826`*^9, 
   3.705923829584855*^9, 3.7059264901806707`*^9, 3.705985784254806*^9, 
   3.7076525902783117`*^9, 3.7076534273354807`*^9, 3.7077156168662663`*^9, 
   3.707805997719902*^9, 3.709371995160589*^9, {3.709372030961121*^9, 
   3.709372046160774*^9}, 3.709372295418969*^9, 3.709622552589333*^9, 
   3.7098786579287233`*^9, 3.7098813214139223`*^9, 3.709960049016055*^9, 
   3.710054054944193*^9, 3.7100692693957043`*^9, 3.7100694279839563`*^9, 
   3.71008568146023*^9, 3.7101333350139217`*^9, 3.710564276911797*^9, 
   3.7106548440936213`*^9, 3.710736268100298*^9, 3.710823323856596*^9, 
   3.711085048957589*^9, {3.711112816571447*^9, 3.711112829433766*^9}, 
   3.71118019775627*^9, 3.711256073810742*^9, 3.71169708669377*^9, 
   3.711790701421117*^9, 3.711871538388907*^9, 3.711956329958234*^9, 
   3.7120381082573357`*^9, 3.716617668466877*^9, 3.716641141984474*^9, 
   3.7172333341350193`*^9, 3.717317942838135*^9, 3.717478131446311*^9, 
   3.7229463946849422`*^9, {3.722948778630247*^9, 3.722948791290394*^9}, 
   3.723960004884976*^9, 3.724081836430622*^9, 3.724487667320623*^9, 
   3.729939887560796*^9, 3.73173138832812*^9, 3.731834844261931*^9, 
   3.733812778433112*^9, 3.73517764819489*^9, 3.735899863783745*^9}],

Cell[BoxData["18"], "Output",
 CellChangeTimes->{{3.654438918848179*^9, 3.654438960134945*^9}, 
   3.6544392483112097`*^9, 3.6544403084888573`*^9, {3.654440479758617*^9, 
   3.654440483783066*^9}, 3.654494126661243*^9, 3.65451062098578*^9, 
   3.654577987552003*^9, 3.6545851607487392`*^9, 3.6545890832985277`*^9, 
   3.65458930340285*^9, 3.654596472494896*^9, 3.654605837887044*^9, 
   3.6546638474929857`*^9, 3.6612551209736147`*^9, 3.66134840283075*^9, 
   3.661429629547682*^9, 3.661431505554537*^9, 3.661432430086362*^9, 
   3.661437241142819*^9, 3.6615978367656717`*^9, 3.661598895283025*^9, 
   3.661599357972555*^9, 3.661599787171094*^9, 3.661601702756425*^9, 
   3.66160206775686*^9, 3.661602174341894*^9, 3.661602372883555*^9, 
   3.661604850985594*^9, 3.661605155266159*^9, 3.66160577878928*^9, 
   3.661610376293589*^9, 3.661661832762151*^9, 3.661668582824461*^9, 
   3.661753908995068*^9, {3.6617721364368353`*^9, 3.661772160952312*^9}, 
   3.671286596382077*^9, 3.67128665595294*^9, 3.6956318625832644`*^9, 
   3.695650506356564*^9, 3.695653927805423*^9, 3.6957106146147947`*^9, 
   3.695711605183435*^9, 3.695712192783724*^9, 3.6957145524768763`*^9, 
   3.69573961055116*^9, 3.695966935482185*^9, 3.695986557024517*^9, 
   3.6959870871862183`*^9, 3.695987177698395*^9, 3.695989797428986*^9, 
   3.6960002450309763`*^9, 3.696003139029892*^9, 3.69600520893813*^9, {
   3.6960514625095577`*^9, 3.696051489550706*^9}, 3.696061252896162*^9, 
   3.696062547010223*^9, 3.69606418751672*^9, 3.696072836471835*^9, 
   3.6960733389411297`*^9, 3.696141301013032*^9, 3.696145485468774*^9, 
   3.696227298613287*^9, 3.696331243136138*^9, 3.696331462809204*^9, 
   3.69657144151961*^9, 3.696657417113141*^9, {3.696674115426426*^9, 
   3.696674141312304*^9}, 3.696674221243361*^9, 3.696674259092174*^9, 
   3.6966743148512583`*^9, 3.696674848113453*^9, 3.6967480560227118`*^9, 
   3.696832864769115*^9, 3.696840461900494*^9, 3.6990956654405212`*^9, 
   3.699279096510365*^9, 3.700560832036393*^9, 3.701579072581925*^9, 
   3.701663452993557*^9, 3.701750098509033*^9, 3.702267807461948*^9, 
   3.702720175579179*^9, 3.702796233738484*^9, 3.7028775056785097`*^9, 
   3.705294858371558*^9, 3.70530316191265*^9, 3.705304421817315*^9, 
   3.705836390759054*^9, 3.7058437067089443`*^9, 3.7059016571051826`*^9, 
   3.705923829584855*^9, 3.7059264901806707`*^9, 3.705985784254806*^9, 
   3.7076525902783117`*^9, 3.7076534273354807`*^9, 3.7077156168662663`*^9, 
   3.707805997719902*^9, 3.709371995160589*^9, {3.709372030961121*^9, 
   3.709372046160774*^9}, 3.709372295418969*^9, 3.709622552589333*^9, 
   3.7098786579287233`*^9, 3.7098813214139223`*^9, 3.709960049016055*^9, 
   3.710054054944193*^9, 3.7100692693957043`*^9, 3.7100694279839563`*^9, 
   3.71008568146023*^9, 3.7101333350139217`*^9, 3.710564276911797*^9, 
   3.7106548440936213`*^9, 3.710736268100298*^9, 3.710823323856596*^9, 
   3.711085048957589*^9, {3.711112816571447*^9, 3.711112829433766*^9}, 
   3.71118019775627*^9, 3.711256073810742*^9, 3.71169708669377*^9, 
   3.711790701421117*^9, 3.711871538388907*^9, 3.711956329958234*^9, 
   3.7120381082573357`*^9, 3.716617668466877*^9, 3.716641141984474*^9, 
   3.7172333341350193`*^9, 3.717317942838135*^9, 3.717478131446311*^9, 
   3.7229463946849422`*^9, {3.722948778630247*^9, 3.722948791290394*^9}, 
   3.723960004884976*^9, 3.724081836430622*^9, 3.724487667320623*^9, 
   3.729939887560796*^9, 3.73173138832812*^9, 3.731834844261931*^9, 
   3.733812778433112*^9, 3.73517764819489*^9, 3.735899863794454*^9}]
}, Open  ]],

Cell["total population size is constant:", "Text",
 CellChangeTimes->{{3.709372244081501*^9, 3.7093722496339483`*^9}}],

Cell[CellGroupData[{

Cell[BoxData[{
 RowBox[{
  RowBox[{"simpleeq", "=", 
   RowBox[{"Inf", "+", "Clearance", "+", "Treatment"}]}], 
  ";"}], "\[IndentingNewLine]", 
 RowBox[{
  RowBox[{"simpleeq", "//", "Total"}], "//", "Simplify"}]}], "Input",
 CellChangeTimes->{{3.709372090700067*^9, 3.709372134783414*^9}, {
  3.709372234798077*^9, 3.709372235008724*^9}}],

Cell[BoxData["0"], "Output",
 CellChangeTimes->{
  3.7093722614890213`*^9, 3.709372297798472*^9, 3.7096225528656282`*^9, 
   3.709878658183642*^9, 3.709881321646262*^9, 3.709960049200728*^9, 
   3.710054055094121*^9, 3.710069269599326*^9, 3.710069428154664*^9, 
   3.710085681645288*^9, 3.710133335117001*^9, 3.7105642770014668`*^9, 
   3.710654844308186*^9, 3.710736268273201*^9, 3.71082332401226*^9, 
   3.711085049054541*^9, {3.711112816705233*^9, 3.711112829573885*^9}, 
   3.7111801978713617`*^9, 3.711256073914608*^9, 3.711697086867669*^9, 
   3.711790701594468*^9, 3.711871538604712*^9, 3.711956330114636*^9, 
   3.712038108435618*^9, 3.7166176685748672`*^9, 3.716641142096434*^9, 
   3.717233334251882*^9, 3.717317942968111*^9, 3.717478131559803*^9, 
   3.722946394806258*^9, {3.722948778881606*^9, 3.72294879146274*^9}, 
   3.723960005123745*^9, 3.724081836653778*^9, 3.7244876675953074`*^9, 
   3.7299398877598553`*^9, 3.731731388493743*^9, 3.7318348444279013`*^9, 
   3.733812778539834*^9, 3.735177648424283*^9, 3.73589986385401*^9}]
}, Open  ]],

Cell["total population size in each class is constant", "Text",
 CellChangeTimes->{{3.7093721424487953`*^9, 3.709372159997778*^9}}],

Cell[CellGroupData[{

Cell[BoxData[{
 RowBox[{
  RowBox[{"Nclass", "=", 
   RowBox[{"{", "}"}]}], ";"}], "\[IndentingNewLine]", 
 RowBox[{"For", "[", 
  RowBox[{
   RowBox[{"ii", "=", "1"}], ",", 
   RowBox[{"ii", "\[LessEqual]", "nstate"}], ",", 
   RowBox[{"ii", "++"}], ",", "\[IndentingNewLine]", 
   RowBox[{
    RowBox[{"Nclass", "=", 
     RowBox[{"Append", "[", 
      RowBox[{"Nclass", ",", 
       RowBox[{
        RowBox[{
         RowBox[{"simpleeq", "[", 
          RowBox[{"[", 
           RowBox[{"Table", "[", 
            RowBox[{
             RowBox[{
              RowBox[{
               RowBox[{"(", 
                RowBox[{"i", "-", "1"}], ")"}], "nstate"}], "+", "ii"}], ",", 
             
             RowBox[{"{", 
              RowBox[{"i", ",", "6"}], "}"}]}], "]"}], "]"}], "]"}], "//", 
         "Total"}], "//", "FullSimplify"}]}], "]"}]}], ";"}]}], 
  "\[IndentingNewLine]", "]"}], "\[IndentingNewLine]", "Nclass"}], "Input",
 CellChangeTimes->{{3.654495861540535*^9, 3.654495936658394*^9}, {
  3.696674240205139*^9, 3.696674240620144*^9}, {3.69667427127605*^9, 
  3.696674285567235*^9}}],

Cell[BoxData[
 RowBox[{"{", 
  RowBox[{"0", ",", "0", ",", "0"}], "}"}]], "Output",
 CellChangeTimes->{
  3.696674285707789*^9, 3.6966743169200087`*^9, 3.696674850174243*^9, 
   3.6967480580417767`*^9, 3.696832866686636*^9, 3.696840463882689*^9, 
   3.699095667258956*^9, 3.6992790984386272`*^9, 3.700560834022456*^9, 
   3.701579074453887*^9, 3.7016634547650843`*^9, 3.7017501002840357`*^9, 
   3.7022678092975817`*^9, 3.7027201775815268`*^9, 3.702796235806726*^9, 
   3.702877507555243*^9, 3.705294860875593*^9, 3.7053031630201797`*^9, 
   3.705304424053294*^9, 3.705836392774992*^9, 3.705843708867083*^9, 
   3.705901659214458*^9, 3.705923831577854*^9, 3.7059264922465353`*^9, 
   3.705985786358654*^9, 3.707652592334695*^9, 3.707653429792893*^9, 
   3.707715619456501*^9, 3.7078059999412003`*^9, {3.709372124347493*^9, 
   3.709372161886599*^9}, 3.709372263331112*^9, 3.70937229967129*^9, 
   3.709622552930913*^9, 3.709878658288638*^9, 3.709881321730551*^9, 
   3.709960049258779*^9, 3.7100540551183853`*^9, 3.710069269698196*^9, 
   3.710069428212902*^9, 3.710085681707597*^9, 3.710133335152582*^9, 
   3.7105642770702457`*^9, 3.710654844379277*^9, 3.710736268357357*^9, 
   3.710823324071472*^9, 3.7110850491260233`*^9, {3.7111128167758837`*^9, 
   3.711112829605517*^9}, 3.711180197903537*^9, 3.711256073960142*^9, 
   3.711697086913231*^9, 3.71179070162669*^9, 3.711871538675353*^9, 
   3.7119563301581573`*^9, 3.712038108524081*^9, 3.7166176686171103`*^9, 
   3.7166411421411963`*^9, 3.7172333343350677`*^9, 3.7173179430408697`*^9, 
   3.7174781316121073`*^9, 3.7229463948392344`*^9, {3.7229487789535017`*^9, 
   3.722948791527286*^9}, 3.723960005186842*^9, 3.724081836719541*^9, 
   3.724487667671153*^9, 3.729939887816375*^9, 3.7317313885442877`*^9, 
   3.731834844473412*^9, 3.733812778590464*^9, 3.735177648506843*^9, 
   3.735899863904462*^9}]
}, Open  ]],

Cell["\<\
in each class the equilibrium fraction of treated and untreated is easy to get\
\>", "Text",
 CellChangeTimes->{{3.654496471383039*^9, 3.6544964820060663`*^9}, {
  3.654497406722116*^9, 3.654497441331832*^9}, {3.654497484044413*^9, 
  3.654497484772153*^9}}],

Cell[CellGroupData[{

Cell[BoxData[{
 RowBox[{
  RowBox[{"repX", "=", 
   RowBox[{
    RowBox[{"{", 
     RowBox[{
      RowBox[{"Table", "[", 
       RowBox[{
        RowBox[{
         SubscriptBox["X", "i"], "\[Rule]", 
         RowBox[{
          RowBox[{
           SubscriptBox["N", "i"], 
           RowBox[{"(", 
            RowBox[{"1", "-", 
             SubscriptBox["fT", "i"]}], ")"}]}], "-", 
          SubscriptBox["YR", "i"], "-", 
          SubscriptBox["YS", "i"]}]}], ",", 
        RowBox[{"{", 
         RowBox[{"i", ",", "nstate"}], "}"}]}], "]"}], ",", 
      RowBox[{"Table", "[", 
       RowBox[{
        RowBox[{
         SubscriptBox["XT", "i"], "\[Rule]", 
         RowBox[{
          RowBox[{
           SubscriptBox["N", "i"], 
           SubscriptBox["fT", "i"]}], "-", 
          SubscriptBox["TR", "i"], "-", 
          SubscriptBox["TS", "i"]}]}], ",", 
        RowBox[{"{", 
         RowBox[{"i", ",", "nstate"}], "}"}]}], "]"}]}], "}"}], "//", 
    "Flatten"}]}], ";"}], "\[IndentingNewLine]", 
 RowBox[{"For", "[", 
  RowBox[{
   RowBox[{"ii", "=", "1"}], ",", 
   RowBox[{"ii", "\[LessEqual]", "nstate"}], ",", 
   RowBox[{"ii", "++"}], ",", "\[IndentingNewLine]", 
   RowBox[{"(*", " ", 
    RowBox[{
     RowBox[{
     "number", " ", "of", " ", "treated", " ", "in", " ", "class", " ", 
      RowBox[{"ii", ":", " ", 
       RowBox[{"ie", " ", "XT"}]}]}], ",", " ", "TS", ",", " ", "TR"}], 
    "*)"}], "\[IndentingNewLine]", 
   RowBox[{
    RowBox[{
     SubscriptBox["eqfTreated", "ii"], "=", 
     RowBox[{
      RowBox[{
       RowBox[{"(", 
        RowBox[{
         RowBox[{"simpleeq", "[", 
          RowBox[{"[", 
           RowBox[{
            RowBox[{"{", 
             RowBox[{
              RowBox[{"nstate", "+", "ii"}], ",", 
              RowBox[{
               RowBox[{"4", "nstate"}], "+", "ii"}], ",", 
              RowBox[{
               RowBox[{"5", "nstate"}], "+", "ii"}]}], "}"}], "//", "Flatten"}
            ], "]"}], "]"}], "//", "Total"}], ")"}], "/.", "repX"}], "//", 
      "FullSimplify"}]}], ";"}]}], "\[IndentingNewLine]", 
  "]"}], "\[IndentingNewLine]", 
 RowBox[{"repfT", "=", 
  RowBox[{
   RowBox[{"(", 
    RowBox[{
     RowBox[{"Solve", "[", 
      RowBox[{
       RowBox[{"Table", "[", 
        RowBox[{
         RowBox[{
          SubscriptBox["eqfTreated", "i"], "\[Equal]", "0"}], ",", 
         RowBox[{"{", 
          RowBox[{"i", ",", "1", ",", "nstate"}], "}"}]}], "]"}], ",", 
       RowBox[{"Table", "[", 
        RowBox[{
         SubscriptBox["fT", "i"], ",", 
         RowBox[{"{", 
          RowBox[{"i", ",", "1", ",", "nstate"}], "}"}]}], "]"}]}], "]"}], "//",
      "Simplify"}], ")"}], "[", 
   RowBox[{"[", "1", "]"}], "]"}]}]}], "Input",
 CellChangeTimes->{{3.6544421765835*^9, 3.65444218880752*^9}, {
   3.654495406507504*^9, 3.654495459043273*^9}, {3.654495517048745*^9, 
   3.654495521231431*^9}, {3.6544955691621447`*^9, 3.6544956947997828`*^9}, {
   3.654495729664612*^9, 3.6544957539771633`*^9}, {3.6544959499598103`*^9, 
   3.65449595015913*^9}, {3.654497016851355*^9, 3.654497033187812*^9}, {
   3.654497081968265*^9, 3.6544971704646473`*^9}, {3.654497291376626*^9, 
   3.6544974234415007`*^9}, {3.654497950242426*^9, 3.654497962347344*^9}, {
   3.6544979931997137`*^9, 3.654498051023945*^9}, {3.6544985408462887`*^9, 
   3.654498568659692*^9}, {3.6612552626362886`*^9, 3.661255270067809*^9}, {
   3.6612553038263597`*^9, 3.661255303903376*^9}, {3.661255478519665*^9, 
   3.661255494555451*^9}, 3.661255941595334*^9, {3.661255973671667*^9, 
   3.661255983526019*^9}, {3.66125634854598*^9, 3.66125635995065*^9}, {
   3.696674205610178*^9, 3.6966742087396507`*^9}, {3.7093722082470427`*^9, 
   3.7093722334691973`*^9}, {3.709372265700782*^9, 3.7093722658619537`*^9}, {
   3.709375982741384*^9, 3.7093759835895443`*^9}, {3.709376046296041*^9, 
   3.7093760593037453`*^9}, {3.709376099467692*^9, 3.709376158422241*^9}, {
   3.711107239834092*^9, 3.711107241134794*^9}}],

Cell[BoxData[
 RowBox[{"{", 
  RowBox[{
   RowBox[{
    SubscriptBox["fT", "1"], "\[Rule]", 
    FractionBox[
     RowBox[{
      RowBox[{
       SubscriptBox["N", "1"], " ", 
       SubscriptBox["\[Tau]", "1"]}], "-", 
      RowBox[{
       RowBox[{"(", 
        RowBox[{
         SubscriptBox["YR", "1"], "+", 
         SubscriptBox["YS", "1"]}], ")"}], " ", 
       RowBox[{"(", 
        RowBox[{
         SubscriptBox["\[Tau]", "1"], "-", 
         SubscriptBox["\[Tau]C", "1"]}], ")"}]}]}], 
     RowBox[{
      SubscriptBox["N", "1"], " ", 
      RowBox[{"(", 
       RowBox[{
        SubscriptBox["\[Tau]", "1"], "+", 
        SubscriptBox["\[Omega]", "1"]}], ")"}]}]]}], ",", 
   RowBox[{
    SubscriptBox["fT", "2"], "\[Rule]", 
    FractionBox[
     RowBox[{
      RowBox[{
       SubscriptBox["N", "2"], " ", 
       SubscriptBox["\[Tau]", "2"]}], "-", 
      RowBox[{
       RowBox[{"(", 
        RowBox[{
         SubscriptBox["YR", "2"], "+", 
         SubscriptBox["YS", "2"]}], ")"}], " ", 
       RowBox[{"(", 
        RowBox[{
         SubscriptBox["\[Tau]", "2"], "-", 
         SubscriptBox["\[Tau]C", "2"]}], ")"}]}]}], 
     RowBox[{
      SubscriptBox["N", "2"], " ", 
      RowBox[{"(", 
       RowBox[{
        SubscriptBox["\[Tau]", "2"], "+", 
        SubscriptBox["\[Omega]", "2"]}], ")"}]}]]}], ",", 
   RowBox[{
    SubscriptBox["fT", "3"], "\[Rule]", 
    FractionBox[
     RowBox[{
      RowBox[{
       SubscriptBox["N", "3"], " ", 
       SubscriptBox["\[Tau]", "3"]}], "-", 
      RowBox[{
       RowBox[{"(", 
        RowBox[{
         SubscriptBox["YR", "3"], "+", 
         SubscriptBox["YS", "3"]}], ")"}], " ", 
       RowBox[{"(", 
        RowBox[{
         SubscriptBox["\[Tau]", "3"], "-", 
         SubscriptBox["\[Tau]C", "3"]}], ")"}]}]}], 
     RowBox[{
      SubscriptBox["N", "3"], " ", 
      RowBox[{"(", 
       RowBox[{
        SubscriptBox["\[Tau]", "3"], "+", 
        SubscriptBox["\[Omega]", "3"]}], ")"}]}]]}]}], "}"}]], "Output",
 CellChangeTimes->{{3.711112816958252*^9, 3.711112829750276*^9}, 
   3.711180198071743*^9, 3.711256074129951*^9, 3.711697087081653*^9, 
   3.711790701796481*^9, 3.7118715388671293`*^9, 3.7119563303331213`*^9, 
   3.7120381086951437`*^9, 3.7166176687917423`*^9, 3.716641142297442*^9, 
   3.717233334552238*^9, 3.71731794325355*^9, 3.717478131824923*^9, 
   3.722946395030918*^9, {3.722948779114208*^9, 3.722948791675625*^9}, 
   3.723960005382884*^9, 3.724081836888845*^9, 3.724487667845848*^9, 
   3.729939888378496*^9, 3.7317313887997217`*^9, 3.731834844854776*^9, 
   3.7338127788196297`*^9, 3.735177648746147*^9, 3.735899864119404*^9}]
}, Open  ]],

Cell[BoxData[""], "Input",
 CellChangeTimes->{{3.654498056630931*^9, 3.654498074930526*^9}, {
   3.6544985701531773`*^9, 3.654498579100168*^9}, {3.695968639736391*^9, 
   3.695968645366157*^9}, 3.695995583432075*^9, {3.696064200375757*^9, 
   3.696064205071845*^9}, 3.7111072389544153`*^9}],

Cell[CellGroupData[{

Cell[BoxData[
 SubscriptBox["eqfTreated", "1"]], "Input",
 CellChangeTimes->{{3.7299408934879103`*^9, 3.729940893942699*^9}}],

Cell[BoxData[
 RowBox[{
  RowBox[{
   RowBox[{"-", 
    RowBox[{"(", 
     RowBox[{
      SubscriptBox["YR", "1"], "+", 
      SubscriptBox["YS", "1"]}], ")"}]}], " ", 
   RowBox[{"(", 
    RowBox[{
     SubscriptBox["\[Tau]", "1"], "-", 
     SubscriptBox["\[Tau]C", "1"]}], ")"}]}], "+", 
  RowBox[{
   SubscriptBox["N", "1"], " ", 
   RowBox[{"(", 
    RowBox[{
     RowBox[{
      RowBox[{"-", 
       RowBox[{"(", 
        RowBox[{
         RowBox[{"-", "1"}], "+", 
         SubscriptBox["fT", "1"]}], ")"}]}], " ", 
      SubscriptBox["\[Tau]", "1"]}], "-", 
     RowBox[{
      SubscriptBox["fT", "1"], " ", 
      SubscriptBox["\[Omega]", "1"]}]}], ")"}]}]}]], "Output",
 CellChangeTimes->{3.7299408942070093`*^9, 3.731731388899509*^9, 
  3.731834844903791*^9, 3.7338127789088917`*^9, 3.735177648831609*^9, 
  3.7358998641711397`*^9}]
}, Open  ]],

Cell[CellGroupData[{

Cell[BoxData[
 RowBox[{"simpleeq", "//", "Variables"}]], "Input",
 CellChangeTimes->{{3.717235833966651*^9, 3.7172358386887093`*^9}}],

Cell[BoxData[
 RowBox[{"{", 
  RowBox[{"aR", ",", "aS", ",", 
   SubscriptBox["TR", "1"], ",", 
   SubscriptBox["TR", "2"], ",", 
   SubscriptBox["TR", "3"], ",", 
   SubscriptBox["TS", "1"], ",", 
   SubscriptBox["TS", "2"], ",", 
   SubscriptBox["TS", "3"], ",", 
   SubscriptBox["uR", "1"], ",", 
   SubscriptBox["uR", "2"], ",", 
   SubscriptBox["uR", "3"], ",", 
   SubscriptBox["uS", "1"], ",", 
   SubscriptBox["uS", "2"], ",", 
   SubscriptBox["uS", "3"], ",", 
   SubscriptBox["X", "1"], ",", 
   SubscriptBox["X", "2"], ",", 
   SubscriptBox["X", "3"], ",", 
   SubscriptBox["XT", "1"], ",", 
   SubscriptBox["XT", "2"], ",", 
   SubscriptBox["XT", "3"], ",", 
   SubscriptBox["YR", "1"], ",", 
   SubscriptBox["YR", "2"], ",", 
   SubscriptBox["YR", "3"], ",", 
   SubscriptBox["YS", "1"], ",", 
   SubscriptBox["YS", "2"], ",", 
   SubscriptBox["YS", "3"], ",", 
   SubscriptBox["\[Beta]R", 
    RowBox[{"1", "\[Rule]", "1"}]], ",", 
   SubscriptBox["\[Beta]R", 
    RowBox[{"1", "\[Rule]", "2"}]], ",", 
   SubscriptBox["\[Beta]R", 
    RowBox[{"1", "\[Rule]", "3"}]], ",", 
   SubscriptBox["\[Beta]R", 
    RowBox[{"2", "\[Rule]", "1"}]], ",", 
   SubscriptBox["\[Beta]R", 
    RowBox[{"2", "\[Rule]", "2"}]], ",", 
   SubscriptBox["\[Beta]R", 
    RowBox[{"2", "\[Rule]", "3"}]], ",", 
   SubscriptBox["\[Beta]R", 
    RowBox[{"3", "\[Rule]", "1"}]], ",", 
   SubscriptBox["\[Beta]R", 
    RowBox[{"3", "\[Rule]", "2"}]], ",", 
   SubscriptBox["\[Beta]R", 
    RowBox[{"3", "\[Rule]", "3"}]], ",", 
   SubscriptBox["\[Beta]S", 
    RowBox[{"1", "\[Rule]", "1"}]], ",", 
   SubscriptBox["\[Beta]S", 
    RowBox[{"1", "\[Rule]", "2"}]], ",", 
   SubscriptBox["\[Beta]S", 
    RowBox[{"1", "\[Rule]", "3"}]], ",", 
   SubscriptBox["\[Beta]S", 
    RowBox[{"2", "\[Rule]", "1"}]], ",", 
   SubscriptBox["\[Beta]S", 
    RowBox[{"2", "\[Rule]", "2"}]], ",", 
   SubscriptBox["\[Beta]S", 
    RowBox[{"2", "\[Rule]", "3"}]], ",", 
   SubscriptBox["\[Beta]S", 
    RowBox[{"3", "\[Rule]", "1"}]], ",", 
   SubscriptBox["\[Beta]S", 
    RowBox[{"3", "\[Rule]", "2"}]], ",", 
   SubscriptBox["\[Beta]S", 
    RowBox[{"3", "\[Rule]", "3"}]], ",", 
   SubscriptBox["\[Tau]", "1"], ",", 
   SubscriptBox["\[Tau]", "2"], ",", 
   SubscriptBox["\[Tau]", "3"], ",", 
   SubscriptBox["\[Tau]C", "1"], ",", 
   SubscriptBox["\[Tau]C", "2"], ",", 
   SubscriptBox["\[Tau]C", "3"], ",", 
   SubscriptBox["\[Omega]", "1"], ",", 
   SubscriptBox["\[Omega]", "2"], ",", 
   SubscriptBox["\[Omega]", "3"]}], "}"}]], "Output",
 CellChangeTimes->{
  3.717235838942781*^9, 3.7173179433205023`*^9, 3.717478131893127*^9, 
   3.7229463950873947`*^9, {3.72294877922808*^9, 3.722948791775106*^9}, 
   3.72396000546161*^9, 3.724081837007225*^9, 3.724487667942854*^9, 
   3.729939888447228*^9, 3.731731388962193*^9, 3.731834844949356*^9, 
   3.7338127789796457`*^9, 3.7351776488832617`*^9, 3.735899864205798*^9}]
}, Open  ]]
}, Closed]],

Cell[CellGroupData[{

Cell["Analysis", "Section",
 CellChangeTimes->{{3.643450089041168*^9, 3.643450091088675*^9}, {
   3.647168749480929*^9, 3.647168751149131*^9}, {3.651304315930444*^9, 
   3.651304317175054*^9}, {3.6514102116065598`*^9, 3.651410223790213*^9}, 
   3.6514964518242598`*^9, {3.654437318492988*^9, 3.654437320715021*^9}, {
   3.654438202315905*^9, 3.654438204003915*^9}, 3.695653243047874*^9}],

Cell[CellGroupData[{

Cell["\<\
Number of sensitive at resistant-free equilibrium (and number of resistant at \
sensitive-free equilibrium)\
\>", "Subsection",
 CellChangeTimes->{{3.6434501090592203`*^9, 3.643450110362939*^9}, {
   3.6514101692451267`*^9, 3.651410197533043*^9}, {3.651496455664604*^9, 
   3.65149645750325*^9}, 3.651931321400258*^9, {3.654585035895515*^9, 
   3.654585037398295*^9}, {3.661263610913458*^9, 3.661263614101882*^9}, {
   3.6612650393093967`*^9, 3.6612650650894527`*^9}, {3.661686969711935*^9, 
   3.6616869797497177`*^9}, {3.695652718132217*^9, 3.695652718281332*^9}, {
   3.695652925530205*^9, 3.695652936001156*^9}, {3.6959938488694067`*^9, 
   3.6959938606469793`*^9}}],

Cell[CellGroupData[{

Cell["1. No inter-class mixing", "Subsubsection",
 CellChangeTimes->{{3.6956527390669317`*^9, 3.695652742618438*^9}, {
   3.695653244790579*^9, 3.695653279919471*^9}, 3.695712516598115*^9, {
   3.6957343957067413`*^9, 3.6957343963445807`*^9}, {3.695736421328455*^9, 
   3.695736421361425*^9}, {3.695988702444993*^9, 3.695988715091693*^9}, 
   3.722945102982188*^9}],

Cell[CellGroupData[{

Cell[BoxData[{
 RowBox[{"noS", "=", 
  RowBox[{
   RowBox[{"Table", "[", 
    RowBox[{
     RowBox[{"{", 
      RowBox[{
       RowBox[{
        SubscriptBox["YS", "i"], "\[Rule]", "0"}], ",", 
       RowBox[{
        SubscriptBox["TS", "i"], "\[Rule]", "0"}]}], "}"}], ",", 
     RowBox[{"{", 
      RowBox[{"i", ",", "nstate"}], "}"}]}], "]"}], "//", 
   "Flatten"}]}], "\[IndentingNewLine]", 
 RowBox[{
  RowBox[{"nointermixing", "=", 
   RowBox[{
    RowBox[{"{", 
     RowBox[{
      RowBox[{"Table", "[", 
       RowBox[{
        RowBox[{
         SubscriptBox["\[Beta]R", 
          RowBox[{"i", "\[Rule]", "j"}]], "\[Rule]", 
         RowBox[{"If", "[", 
          RowBox[{
           RowBox[{"i", "\[Equal]", "j"}], ",", 
           SubscriptBox["\[Beta]R", 
            RowBox[{"i", "\[Rule]", "j"}]], ",", "0"}], "]"}]}], ",", 
        RowBox[{"{", 
         RowBox[{"i", ",", "nstate"}], "}"}], ",", 
        RowBox[{"{", 
         RowBox[{"j", ",", "nstate"}], "}"}]}], "]"}], ",", 
      RowBox[{"Table", "[", 
       RowBox[{
        RowBox[{
         SubscriptBox["\[Beta]S", 
          RowBox[{"i", "\[Rule]", "j"}]], "\[Rule]", 
         RowBox[{"If", "[", 
          RowBox[{
           RowBox[{"i", "\[Equal]", "j"}], ",", 
           SubscriptBox["\[Beta]S", 
            RowBox[{"i", "\[Rule]", "j"}]], ",", "0"}], "]"}]}], ",", 
        RowBox[{"{", 
         RowBox[{"i", ",", "nstate"}], "}"}], ",", 
        RowBox[{"{", 
         RowBox[{"j", ",", "nstate"}], "}"}]}], "]"}]}], "}"}], "//", 
    "Flatten"}]}], ";"}], "\[IndentingNewLine]", 
 RowBox[{"soleqRnointermixing", "=", 
  RowBox[{"Solve", "[", 
   RowBox[{
    RowBox[{
     RowBox[{
      RowBox[{
       RowBox[{
        RowBox[{"#", "\[Equal]", "0"}], "&"}], "/@", 
       RowBox[{
        RowBox[{"(", 
         RowBox[{
          RowBox[{"simpleeq", "/.", "repX"}], "/.", "repfT"}], ")"}], "[", 
        RowBox[{"[", 
         RowBox[{"{", 
          RowBox[{
           RowBox[{
            RowBox[{"3", "nstate"}], "+", "1"}], ",", 
           RowBox[{
            RowBox[{"5", "nstate"}], "+", "1"}]}], "}"}], "]"}], "]"}]}], "/.",
       "noS"}], "/.", "nointermixing"}], ",", 
    RowBox[{
     RowBox[{"{", 
      RowBox[{
       SubscriptBox["YR", "1"], ",", 
       SubscriptBox["TR", "1"]}], "}"}], "//", "Flatten"}]}], 
   "]"}]}]}], "Input",
 CellChangeTimes->{{3.709372412381311*^9, 3.709372428053423*^9}, {
   3.709372576727566*^9, 3.709372596166842*^9}, 3.709372634561751*^9, {
   3.7093730857556667`*^9, 3.709373085922556*^9}, {3.7093738754701157`*^9, 
   3.70937399737145*^9}}],

Cell[BoxData[
 RowBox[{"{", 
  RowBox[{
   RowBox[{
    SubscriptBox["YS", "1"], "\[Rule]", "0"}], ",", 
   RowBox[{
    SubscriptBox["TS", "1"], "\[Rule]", "0"}], ",", 
   RowBox[{
    SubscriptBox["YS", "2"], "\[Rule]", "0"}], ",", 
   RowBox[{
    SubscriptBox["TS", "2"], "\[Rule]", "0"}], ",", 
   RowBox[{
    SubscriptBox["YS", "3"], "\[Rule]", "0"}], ",", 
   RowBox[{
    SubscriptBox["TS", "3"], "\[Rule]", "0"}]}], "}"}]], "Output",
 CellChangeTimes->{
  3.709372596635384*^9, 3.7093726356029797`*^9, 3.709373087992428*^9, {
   3.7093738810732803`*^9, 3.709373907032857*^9}, {3.7093739527704697`*^9, 
   3.709374012759766*^9}, 3.7093762047913647`*^9, 3.709622592704858*^9, 
   3.7098786666073923`*^9, 3.70988132606387*^9, 3.7099600494690228`*^9, 
   3.710054061472189*^9, 3.710069428445674*^9, 3.710085682131912*^9, 
   3.710133335366604*^9, 3.710564277320022*^9, 3.710654846028*^9, 
   3.71073626996343*^9, 3.710823325667933*^9, 3.711085049386999*^9, 
   3.711180198170232*^9, 3.711256074195825*^9, 3.711697088983119*^9, 
   3.7117907018455772`*^9, 3.7118715410149603`*^9, 3.7119563303969793`*^9, 
   3.712038108781631*^9, 3.716617668896564*^9, 3.716641142363865*^9, 
   3.7172333346713543`*^9, 3.7173179434089518`*^9, 3.717478131972056*^9, 
   3.722946395177951*^9, {3.7229487804196568`*^9, 3.722948793436253*^9}, 
   3.7239600101123533`*^9, 3.72448766872747*^9, 3.729939888529924*^9, 
   3.7317313922656527`*^9, 3.7318348450664167`*^9, 3.733812779075719*^9, 
   3.7351776508965397`*^9, 3.735899864283608*^9}],

Cell[BoxData[
 InterpretationBox[
  TagBox[
   FrameBox[GridBox[{
      {
       ItemBox[
        TagBox[
         RowBox[{"{", 
          RowBox[{
           RowBox[{"{", 
            RowBox[{
             RowBox[{
              SubscriptBox["YR", "1"], "\[Rule]", "0"}], ",", 
             RowBox[{
              SubscriptBox["TR", "1"], "\[Rule]", "0"}]}], "}"}], ",", 
           RowBox[{"{", 
            RowBox[{
             RowBox[{
              SubscriptBox["YR", "1"], "\[Rule]", 
              FractionBox[
               TemplateBox[{"1"},
                "OutputSizeLimit`Skeleton",
                DisplayFunction->(FrameBox[
                  
                  RowBox[{
                   "\" \[CenterEllipsis]\"", #, "\"\[CenterEllipsis] \""}], 
                  Background -> GrayLevel[0.75], 
                  BaseStyle -> {
                   "Deploy", FontColor -> GrayLevel[1], FontSize -> Smaller, 
                    ShowStringCharacters -> False}, BaselinePosition -> 
                  Baseline, ContentPadding -> False, FrameMargins -> 1, 
                  FrameStyle -> GrayLevel[0.75], RoundingRadius -> 7]& )], 
               RowBox[{"2", " ", 
                RowBox[{"(", 
                 RowBox[{
                  RowBox[{"aR", " ", 
                   SubsuperscriptBox["\[Beta]R", 
                    RowBox[{"1", "\[Rule]", "1"}], "2"], " ", 
                   SubsuperscriptBox["\[Tau]C", "1", "2"]}], "+", 
                  RowBox[{"2", " ", "aR", " ", 
                   SubsuperscriptBox["\[Beta]R", 
                    TemplateBox[{"1"},
                    "OutputSizeLimit`Skeleton",
                    DisplayFunction->(FrameBox[
                    
                    RowBox[{
                    "\" \[CenterEllipsis]\"", #, "\"\[CenterEllipsis] \""}], 
                    Background -> GrayLevel[0.75], 
                    BaseStyle -> {
                    "Deploy", FontColor -> GrayLevel[1], FontSize -> Smaller, 
                    ShowStringCharacters -> False}, BaselinePosition -> 
                    Baseline, ContentPadding -> False, FrameMargins -> 1, 
                    FrameStyle -> GrayLevel[0.75], RoundingRadius -> 7]& )], 
                    "2"], " ", 
                   SubscriptBox["\[Tau]C", "1"], " ", 
                   SubscriptBox["\[Omega]", "1"]}], "+", 
                  RowBox[{"aR", " ", 
                   SubsuperscriptBox["\[Beta]R", 
                    TemplateBox[{"1"},
                    "OutputSizeLimit`Skeleton",
                    DisplayFunction->(FrameBox[
                    
                    RowBox[{
                    "\" \[CenterEllipsis]\"", #, "\"\[CenterEllipsis] \""}], 
                    Background -> GrayLevel[0.75], 
                    BaseStyle -> {
                    "Deploy", FontColor -> GrayLevel[1], FontSize -> Smaller, 
                    ShowStringCharacters -> False}, BaselinePosition -> 
                    Baseline, ContentPadding -> False, FrameMargins -> 1, 
                    FrameStyle -> GrayLevel[0.75], RoundingRadius -> 7]& )], 
                    "2"], " ", 
                   SubsuperscriptBox["\[Omega]", "1", "2"]}]}], ")"}]}]]}], 
             ",", 
             RowBox[{
              SubscriptBox["TR", "1"], "\[Rule]", 
              FractionBox[
               TemplateBox[{"1"},
                "OutputSizeLimit`Skeleton",
                DisplayFunction->(FrameBox[
                  
                  RowBox[{
                   "\" \[CenterEllipsis]\"", #, "\"\[CenterEllipsis] \""}], 
                  Background -> GrayLevel[0.75], 
                  BaseStyle -> {
                   "Deploy", FontColor -> GrayLevel[1], FontSize -> Smaller, 
                    ShowStringCharacters -> False}, BaselinePosition -> 
                  Baseline, ContentPadding -> False, FrameMargins -> 1, 
                  FrameStyle -> GrayLevel[0.75], RoundingRadius -> 7]& )], 
               TemplateBox[{"1"},
                "OutputSizeLimit`Skeleton",
                DisplayFunction->(FrameBox[
                  
                  RowBox[{
                   "\" \[CenterEllipsis]\"", #, "\"\[CenterEllipsis] \""}], 
                  Background -> GrayLevel[0.75], 
                  BaseStyle -> {
                   "Deploy", FontColor -> GrayLevel[1], FontSize -> Smaller, 
                    ShowStringCharacters -> False}, BaselinePosition -> 
                  Baseline, ContentPadding -> False, FrameMargins -> 1, 
                  FrameStyle -> GrayLevel[0.75], RoundingRadius -> 
                  7]& )]]}]}], "}"}], ",", 
           RowBox[{"{", 
            RowBox[{
             RowBox[{
              SubscriptBox["YR", "1"], "\[Rule]", 
              FractionBox[
               RowBox[{
                TemplateBox[{"50"},
                 "OutputSizeLimit`Skeleton",
                 DisplayFunction->(FrameBox[
                   
                   RowBox[{
                    "\" \[CenterEllipsis]\"", #, "\"\[CenterEllipsis] \""}], 
                   Background -> GrayLevel[0.75], 
                   BaseStyle -> {
                    "Deploy", FontColor -> GrayLevel[1], FontSize -> Smaller, 
                    ShowStringCharacters -> False}, BaselinePosition -> 
                   Baseline, ContentPadding -> False, FrameMargins -> 1, 
                   FrameStyle -> GrayLevel[0.75], RoundingRadius -> 7]& )], 
                "+", 
                RowBox[{
                 SubscriptBox["\[Beta]R", 
                  RowBox[{"1", "\[Rule]", "1"}]], " ", 
                 RowBox[{"(", 
                  RowBox[{
                   SubscriptBox["\[Tau]", "1"], "+", 
                   SubscriptBox["\[Omega]", "1"]}], ")"}], " ", 
                 RowBox[{"(", 
                  RowBox[{
                   SubscriptBox["uR", "1"], "+", 
                   SubscriptBox["\[Tau]C", "1"], "+", 
                   SubscriptBox["\[Omega]", "1"]}], ")"}], " ", 
                 SqrtBox[
                  RowBox[{
                   RowBox[{
                    SubsuperscriptBox["uR", "1", "2"], " ", 
                    SubsuperscriptBox["\[Tau]", "1", "2"]}], "-", 
                   RowBox[{"2", " ", "aR", " ", 
                    SubscriptBox["uR", "1"], " ", 
                    SubscriptBox["\[Tau]", "1"], " ", 
                    SubscriptBox["\[Tau]C", "1"]}], "-", 
                   RowBox[{"2", " ", 
                    SubsuperscriptBox["uR", "1", "2"], " ", 
                    SubscriptBox["\[Tau]", "1"], " ", 
                    SubscriptBox["\[Tau]C", "1"]}], "+", 
                   RowBox[{"2", " ", 
                    SubscriptBox["N", "1"], " ", 
                    SubscriptBox["uR", "1"], " ", 
                    SubscriptBox["\[Beta]R", 
                    RowBox[{"1", "\[Rule]", "1"}]], " ", 
                    SubscriptBox["\[Tau]", "1"], " ", 
                    SubscriptBox["\[Tau]C", "1"]}], "+", 
                   RowBox[{"2", " ", 
                    SubscriptBox["uR", "1"], " ", 
                    SubsuperscriptBox["\[Tau]", "1", "2"], " ", 
                    SubscriptBox["\[Tau]C", "1"]}], "+", 
                   RowBox[{
                    SuperscriptBox["aR", "2"], " ", 
                    SubsuperscriptBox["\[Tau]C", "1", "2"]}], "+", 
                   RowBox[{"2", " ", "aR", " ", 
                    SubscriptBox["uR", "1"], " ", 
                    SubsuperscriptBox["\[Tau]C", "1", "2"]}], "+", 
                   TemplateBox[{"38"},
                    "OutputSizeLimit`Skeleton",
                    DisplayFunction->(FrameBox[
                    
                    RowBox[{
                    "\" \[CenterEllipsis]\"", #, "\"\[CenterEllipsis] \""}], 
                    Background -> GrayLevel[0.75], 
                    BaseStyle -> {
                    "Deploy", FontColor -> GrayLevel[1], FontSize -> Smaller, 
                    ShowStringCharacters -> False}, BaselinePosition -> 
                    Baseline, ContentPadding -> False, FrameMargins -> 1, 
                    FrameStyle -> GrayLevel[0.75], RoundingRadius -> 7]& )], 
                   "+", 
                   RowBox[{"4", " ", 
                    SubscriptBox["N", "1"], " ", 
                    SubscriptBox["\[Beta]R", 
                    RowBox[{"1", "\[Rule]", "1"}]], " ", 
                    SubscriptBox["\[Tau]C", "1"], " ", 
                    SubsuperscriptBox["\[Omega]", "1", "2"]}], "+", 
                   RowBox[{"4", " ", 
                    SubscriptBox["\[Tau]", "1"], " ", 
                    SubscriptBox["\[Tau]C", "1"], " ", 
                    SubsuperscriptBox["\[Omega]", "1", "2"]}], "+", 
                   RowBox[{
                    SubsuperscriptBox["\[Tau]C", "1", "2"], " ", 
                    SubsuperscriptBox["\[Omega]", "1", "2"]}], "+", 
                   RowBox[{"2", " ", "aR", " ", 
                    SubsuperscriptBox["\[Omega]", "1", "3"]}], "+", 
                   RowBox[{"2", " ", 
                    SubscriptBox["N", "1"], " ", 
                    SubscriptBox["\[Beta]R", 
                    RowBox[{"1", "\[Rule]", "1"}]], " ", 
                    SubsuperscriptBox["\[Omega]", "1", "3"]}], "+", 
                   RowBox[{"2", " ", 
                    SubscriptBox["\[Tau]", "1"], " ", 
                    SubsuperscriptBox["\[Omega]", "1", "3"]}], "+", 
                   RowBox[{"2", " ", 
                    SubscriptBox["\[Tau]C", "1"], " ", 
                    SubsuperscriptBox["\[Omega]", "1", "3"]}], "+", 
                   SubsuperscriptBox["\[Omega]", "1", "4"]}]]}]}], 
               RowBox[{"2", " ", 
                RowBox[{"(", 
                 RowBox[{
                  RowBox[{"aR", " ", 
                   SubsuperscriptBox["\[Beta]R", 
                    RowBox[{"1", "\[Rule]", "1"}], "2"], " ", 
                   SubsuperscriptBox["\[Tau]C", "1", "2"]}], "+", 
                  RowBox[{"2", " ", "aR", " ", 
                   SubsuperscriptBox["\[Beta]R", 
                    RowBox[{"1", "\[Rule]", "1"}], "2"], " ", 
                   SubscriptBox["\[Tau]C", "1"], " ", 
                   SubscriptBox["\[Omega]", "1"]}], "+", 
                  RowBox[{"aR", " ", 
                   SubsuperscriptBox["\[Beta]R", 
                    RowBox[{"1", "\[Rule]", "1"}], "2"], " ", 
                   SubsuperscriptBox["\[Omega]", "1", "2"]}]}], ")"}]}]]}], 
             ",", 
             RowBox[{
              SubscriptBox["TR", "1"], "\[Rule]", 
              FractionBox[
               TemplateBox[{"1"},
                "OutputSizeLimit`Skeleton",
                DisplayFunction->(FrameBox[
                  
                  RowBox[{
                   "\" \[CenterEllipsis]\"", #, "\"\[CenterEllipsis] \""}], 
                  Background -> GrayLevel[0.75], 
                  BaseStyle -> {
                   "Deploy", FontColor -> GrayLevel[1], FontSize -> Smaller, 
                    ShowStringCharacters -> False}, BaselinePosition -> 
                  Baseline, ContentPadding -> False, FrameMargins -> 1, 
                  FrameStyle -> GrayLevel[0.75], RoundingRadius -> 7]& )], 
               RowBox[{
                RowBox[{
                 SubscriptBox["N", "1"], " ", 
                 SubscriptBox["uR", "1"], " ", 
                 SubscriptBox["\[Beta]R", 
                  RowBox[{"1", "\[Rule]", "1"}]], " ", 
                 SubscriptBox["\[Tau]", "1"], " ", 
                 SubscriptBox["\[Omega]", "1"]}], "+", 
                RowBox[{
                 SubscriptBox["uR", "1"], " ", 
                 SubsuperscriptBox["\[Tau]", "1", "2"], " ", 
                 SubscriptBox["\[Omega]", "1"]}], "+", 
                RowBox[{
                 SubscriptBox["N", "1"], " ", 
                 SubscriptBox["\[Beta]R", 
                  RowBox[{"1", "\[Rule]", "1"}]], " ", 
                 SubscriptBox["\[Tau]", "1"], " ", 
                 SubscriptBox["\[Tau]C", "1"], " ", 
                 SubscriptBox["\[Omega]", "1"]}], "+", 
                RowBox[{
                 SubsuperscriptBox["\[Tau]", "1", "2"], " ", 
                 SubscriptBox["\[Tau]C", "1"], " ", 
                 SubscriptBox["\[Omega]", "1"]}], "+", 
                TemplateBox[{"7"},
                 "OutputSizeLimit`Skeleton",
                 DisplayFunction->(FrameBox[
                   
                   RowBox[{
                    "\" \[CenterEllipsis]\"", #, "\"\[CenterEllipsis] \""}], 
                   Background -> GrayLevel[0.75], 
                   BaseStyle -> {
                    "Deploy", FontColor -> GrayLevel[1], FontSize -> Smaller, 
                    ShowStringCharacters -> False}, BaselinePosition -> 
                   Baseline, ContentPadding -> False, FrameMargins -> 1, 
                   FrameStyle -> GrayLevel[0.75], RoundingRadius -> 7]& )], 
                "+", 
                RowBox[{
                 SubscriptBox["N", "1"], " ", 
                 SubscriptBox["\[Beta]R", 
                  RowBox[{"1", "\[Rule]", "1"}]], " ", 
                 SubsuperscriptBox["\[Omega]", "1", "3"]}], "+", 
                RowBox[{"2", " ", 
                 SubscriptBox["\[Tau]", "1"], " ", 
                 SubsuperscriptBox["\[Omega]", "1", "3"]}], "+", 
                RowBox[{
                 SubscriptBox["\[Tau]C", "1"], " ", 
                 SubsuperscriptBox["\[Omega]", "1", "3"]}], "+", 
                SubsuperscriptBox["\[Omega]", "1", "4"]}]]}]}], "}"}]}], "}"}],
         Short[#, 5]& ],
        BaseStyle->{Deployed -> False},
        StripOnInput->False]},
      {GridBox[{
         {
          TagBox[
           TooltipBox[
            StyleBox[
             StyleBox[
              DynamicBox[ToBoxes[
                FEPrivate`FrontEndResource[
                "FEStrings", "sizeBriefExplanation"], StandardForm],
               ImageSizeCache->{58., {2., 8.}}],
              StripOnInput->False,
              DynamicUpdating->True], "SuggestionsBarCategory",
             StripOnInput->False],
            StyleBox[
             DynamicBox[
              ToBoxes[
               FEPrivate`FrontEndResource["FEStrings", "sizeExplanation"], 
               StandardForm]], DynamicUpdating -> True, StripOnInput -> 
             False]],
           Annotation[#, 
            Style[
             Dynamic[
              FEPrivate`FrontEndResource["FEStrings", "sizeExplanation"]], 
             DynamicUpdating -> True], "Tooltip"]& ], 
          ButtonBox[
           PaneSelectorBox[{False->
            StyleBox[
             StyleBox[
              DynamicBox[ToBoxes[
                FEPrivate`FrontEndResource["FEStrings", "sizeShowLess"], 
                StandardForm],
               ImageSizeCache->{50., {0., 8.}}],
              StripOnInput->False,
              DynamicUpdating->True], "SuggestionsBarControl",
             StripOnInput->False], True->
            StyleBox[
             StyleBox[
              DynamicBox[ToBoxes[
                FEPrivate`FrontEndResource["FEStrings", "sizeShowLess"], 
                StandardForm]],
              StripOnInput->False,
              DynamicUpdating->True], "SuggestionsBarControlActive",
             StripOnInput->False]}, Dynamic[
             CurrentValue["MouseOver"]],
            Alignment->Center,
            FrameMargins->0,
            ImageSize->{Automatic, 25}],
           Appearance->None,
           
           ButtonFunction:>OutputSizeLimit`ButtonFunction[
            Identity, 25, 29748077878181953629, 5/2],
           Enabled->True,
           Evaluator->Automatic,
           Method->"Queued"], 
          ButtonBox[
           PaneSelectorBox[{False->
            StyleBox[
             StyleBox[
              DynamicBox[ToBoxes[
                FEPrivate`FrontEndResource["FEStrings", "sizeShowMore"], 
                StandardForm],
               ImageSizeCache->{56., {0., 8.}}],
              StripOnInput->False,
              DynamicUpdating->True], "SuggestionsBarControl",
             StripOnInput->False], True->
            StyleBox[
             StyleBox[
              DynamicBox[ToBoxes[
                FEPrivate`FrontEndResource["FEStrings", "sizeShowMore"], 
                StandardForm]],
              StripOnInput->False,
              DynamicUpdating->True], "SuggestionsBarControlActive",
             StripOnInput->False]}, Dynamic[
             CurrentValue["MouseOver"]],
            Alignment->Center,
            FrameMargins->0,
            ImageSize->{Automatic, 25}],
           Appearance->None,
           
           ButtonFunction:>OutputSizeLimit`ButtonFunction[
            Identity, 25, 29748077878181953629, 5 2],
           Enabled->True,
           Evaluator->Automatic,
           Method->"Queued"], 
          ButtonBox[
           PaneSelectorBox[{False->
            StyleBox[
             StyleBox[
              DynamicBox[ToBoxes[
                FEPrivate`FrontEndResource["FEStrings", "sizeShowAll"], 
                StandardForm],
               ImageSizeCache->{42., {0., 8.}}],
              StripOnInput->False,
              DynamicUpdating->True], "SuggestionsBarControl",
             StripOnInput->False], True->
            StyleBox[
             StyleBox[
              DynamicBox[ToBoxes[
                FEPrivate`FrontEndResource["FEStrings", "sizeShowAll"], 
                StandardForm]],
              StripOnInput->False,
              DynamicUpdating->True], "SuggestionsBarControlActive",
             StripOnInput->False]}, Dynamic[
             CurrentValue["MouseOver"]],
            Alignment->Center,
            FrameMargins->0,
            ImageSize->{Automatic, 25}],
           Appearance->None,
           
           ButtonFunction:>OutputSizeLimit`ButtonFunction[
            Identity, 25, 29748077878181953629, Infinity],
           Enabled->True,
           Evaluator->Automatic,
           Method->"Queued"], 
          ButtonBox[
           PaneSelectorBox[{False->
            StyleBox[
             StyleBox[
              DynamicBox[ToBoxes[
                FEPrivate`FrontEndResource["FEStrings", "sizeChangeLimit"], 
                StandardForm],
               ImageSizeCache->{74., {0., 8.}}],
              StripOnInput->False,
              DynamicUpdating->True], "SuggestionsBarControl",
             StripOnInput->False], True->
            StyleBox[
             StyleBox[
              DynamicBox[ToBoxes[
                FEPrivate`FrontEndResource["FEStrings", "sizeChangeLimit"], 
                StandardForm]],
              StripOnInput->False,
              DynamicUpdating->True], "SuggestionsBarControlActive",
             StripOnInput->False]}, Dynamic[
             CurrentValue["MouseOver"]],
            Alignment->Center,
            FrameMargins->0,
            ImageSize->{Automatic, 25}],
           Appearance->None,
           ButtonFunction:>FrontEndExecute[{
              FrontEnd`SetOptions[
              FrontEnd`$FrontEnd, 
               FrontEnd`PreferencesSettings -> {"Page" -> "Evaluation"}], 
              FrontEnd`FrontEndToken["PreferencesDialog"]}],
           Evaluator->None,
           Method->"Preemptive"]}
        },
        AutoDelete->False,
        FrameStyle->GrayLevel[0.85],
        GridBoxDividers->{"Columns" -> {False, {True}}},
        GridBoxItemSize->{"Columns" -> {{Automatic}}, "Rows" -> {{Automatic}}},
        GridBoxSpacings->{"Columns" -> {{2}}}]}
     },
     DefaultBaseStyle->"Column",
     GridBoxAlignment->{
      "Columns" -> {{Left}}, "ColumnsIndexed" -> {}, "Rows" -> {{Baseline}}, 
       "RowsIndexed" -> {}},
     GridBoxDividers->{
      "Columns" -> {{False}}, "ColumnsIndexed" -> {}, "Rows" -> {{False}}, 
       "RowsIndexed" -> {}},
     GridBoxItemSize->{
      "Columns" -> {{Automatic}}, "ColumnsIndexed" -> {}, "Rows" -> {{1.}}, 
       "RowsIndexed" -> {}},
     GridBoxSpacings->{"Columns" -> {
         Offset[0.27999999999999997`], {
          Offset[0.5599999999999999]}, 
         Offset[0.27999999999999997`]}, "ColumnsIndexed" -> {}, "Rows" -> {
         Offset[0.2], 
         Offset[1.2], {
          Offset[0.4]}, 
         Offset[0.2]}, "RowsIndexed" -> {}}],
    Background->RGBColor[0.9657, 0.9753, 0.9802],
    FrameMargins->{{12, 12}, {0, 15}},
    FrameStyle->GrayLevel[0.85],
    RoundingRadius->5,
    StripOnInput->False],
   Deploy,
   DefaultBaseStyle->"Deploy"],
  Out[25]]], "Output",
 CellChangeTimes->{
  3.709372596635384*^9, 3.7093726356029797`*^9, 3.709373087992428*^9, {
   3.7093738810732803`*^9, 3.709373907032857*^9}, {3.7093739527704697`*^9, 
   3.709374012759766*^9}, 3.7093762047913647`*^9, 3.709622592704858*^9, 
   3.7098786666073923`*^9, 3.70988132606387*^9, 3.7099600494690228`*^9, 
   3.710054061472189*^9, 3.710069428445674*^9, 3.710085682131912*^9, 
   3.710133335366604*^9, 3.710564277320022*^9, 3.710654846028*^9, 
   3.71073626996343*^9, 3.710823325667933*^9, 3.711085049386999*^9, 
   3.711180198170232*^9, 3.711256074195825*^9, 3.711697088983119*^9, 
   3.7117907018455772`*^9, 3.7118715410149603`*^9, 3.7119563303969793`*^9, 
   3.712038108781631*^9, 3.716617668896564*^9, 3.716641142363865*^9, 
   3.7172333346713543`*^9, 3.7173179434089518`*^9, 3.717478131972056*^9, 
   3.722946395177951*^9, {3.7229487804196568`*^9, 3.722948793436253*^9}, 
   3.7239600101123533`*^9, 3.72448766872747*^9, 3.729939888529924*^9, 
   3.7317313922656527`*^9, 3.7318348450664167`*^9, 3.733812779075719*^9, 
   3.7351776508965397`*^9, 3.735899864989869*^9}]
}, Open  ]],

Cell["\<\
the second solution is the one we want;
for resistant untreated:\
\>", "Text",
 CellChangeTimes->{{3.709376239385371*^9, 3.709376243938663*^9}, {
  3.709622685985279*^9, 3.709622689901382*^9}}],

Cell[CellGroupData[{

Cell[BoxData[{
 RowBox[{"Assuming", "[", 
  RowBox[{
   RowBox[{"{", 
    RowBox[{
     RowBox[{"aR", ">", "0"}], ",", 
     RowBox[{
      SubscriptBox["\[Beta]R", 
       RowBox[{"1", "\[Rule]", "1"}]], ">", "0"}], ",", 
     RowBox[{
      SubscriptBox["\[Tau]", "1"], ">", "0"}], ",", 
     RowBox[{
      SubscriptBox["\[Tau]C", "1"], ">", "0"}], ",", 
     RowBox[{
      SubscriptBox["\[Omega]", "1"], ">", "0"}], ",", 
     RowBox[{
      SubscriptBox["N", "1"], ">", "0"}]}], "}"}], ",", 
   RowBox[{
    RowBox[{
     SubscriptBox["YR", "1"], "/.", 
     RowBox[{"soleqRnointermixing", "[", 
      RowBox[{"[", "2", "]"}], "]"}]}], "//", "FullSimplify"}]}], 
  "]"}], "\[IndentingNewLine]", 
 RowBox[{"Assuming", "[", 
  RowBox[{
   RowBox[{"{", 
    RowBox[{
     RowBox[{"aR", ">", "0"}], ",", 
     RowBox[{
      SubscriptBox["\[Beta]R", 
       RowBox[{"1", "\[Rule]", "1"}]], ">", "0"}], ",", 
     RowBox[{
      SubscriptBox["\[Tau]", "1"], ">", "0"}], ",", 
     RowBox[{
      SubscriptBox["\[Tau]C", "1"], ">", "0"}], ",", 
     RowBox[{
      SubscriptBox["\[Omega]", "1"], ">", "0"}], ",", 
     RowBox[{
      SubscriptBox["N", "1"], ">", "0"}]}], "}"}], ",", 
   RowBox[{
    RowBox[{"%", "/.", 
     RowBox[{"{", 
      RowBox[{
       SubscriptBox["\[Tau]C", "1"], "\[Rule]", 
       SubscriptBox["\[Tau]", "1"]}], "}"}]}], "//", "FullSimplify"}]}], 
  "]"}], "\[IndentingNewLine]", 
 RowBox[{"Assuming", "[", 
  RowBox[{
   RowBox[{"{", 
    RowBox[{
     RowBox[{"aR", ">", "0"}], ",", 
     RowBox[{
      SubscriptBox["\[Beta]R", 
       RowBox[{"1", "\[Rule]", "1"}]], ">", "0"}], ",", 
     RowBox[{
      SubscriptBox["\[Tau]", "1"], ">", "0"}], ",", 
     RowBox[{
      SubscriptBox["\[Tau]C", "1"], ">", "0"}], ",", 
     RowBox[{
      SubscriptBox["\[Omega]", "1"], ">", "0"}], ",", 
     RowBox[{
      SubscriptBox["N", "1"], ">", "0"}]}], "}"}], ",", 
   RowBox[{
    RowBox[{"Limit", "[", 
     RowBox[{"%", ",", 
      RowBox[{"aR", "\[Rule]", "0"}]}], "]"}], "//", "FullSimplify"}]}], 
  "]"}]}], "Input",
 CellChangeTimes->{{3.709373123588306*^9, 3.709373163519759*^9}, {
   3.709373439074316*^9, 3.7093734392960653`*^9}, {3.709373628148287*^9, 
   3.709373628735875*^9}, {3.7093738901534147`*^9, 3.709373891708441*^9}, 
   3.709374017188192*^9, {3.709374142289589*^9, 3.709374146424769*^9}, {
   3.709375175348432*^9, 3.709375195021556*^9}, {3.709375520102167*^9, 
   3.709375534391367*^9}, {3.709376248010957*^9, 3.70937624847414*^9}}],

Cell[BoxData[
 RowBox[{
  FractionBox["1", 
   RowBox[{"2", " ", "aR", " ", 
    SubscriptBox["\[Beta]R", 
     RowBox[{"1", "\[Rule]", "1"}]], " ", 
    SuperscriptBox[
     RowBox[{"(", 
      RowBox[{
       SubscriptBox["\[Tau]C", "1"], "+", 
       SubscriptBox["\[Omega]", "1"]}], ")"}], "2"]}]], 
  RowBox[{"(", 
   RowBox[{
    RowBox[{
     SubsuperscriptBox["uR", "1", "2"], " ", 
     RowBox[{"(", 
      RowBox[{
       SubscriptBox["\[Tau]", "1"], "-", 
       SubscriptBox["\[Tau]C", "1"]}], ")"}], " ", 
     RowBox[{"(", 
      RowBox[{
       SubscriptBox["\[Tau]", "1"], "+", 
       SubscriptBox["\[Omega]", "1"]}], ")"}]}], "+", 
    RowBox[{
     SubscriptBox["uR", "1"], " ", 
     RowBox[{"(", 
      RowBox[{
       SubscriptBox["\[Tau]", "1"], "+", 
       SubscriptBox["\[Omega]", "1"]}], ")"}], " ", 
     RowBox[{"(", 
      RowBox[{
       RowBox[{
        RowBox[{"-", 
         RowBox[{"(", 
          RowBox[{"aR", "-", 
           RowBox[{
            SubscriptBox["N", "1"], " ", 
            SubscriptBox["\[Beta]R", 
             RowBox[{"1", "\[Rule]", "1"}]]}], "-", 
           RowBox[{"2", " ", 
            SubscriptBox["\[Tau]", "1"]}], "+", 
           SubscriptBox["\[Tau]C", "1"], "-", 
           SubscriptBox["\[Omega]", "1"]}], ")"}]}], " ", 
        RowBox[{"(", 
         RowBox[{
          SubscriptBox["\[Tau]C", "1"], "+", 
          SubscriptBox["\[Omega]", "1"]}], ")"}]}], "-", 
       SqrtBox[
        RowBox[{
         RowBox[{
          SubsuperscriptBox["uR", "1", "2"], " ", 
          SuperscriptBox[
           RowBox[{"(", 
            RowBox[{
             SubscriptBox["\[Tau]", "1"], "-", 
             SubscriptBox["\[Tau]C", "1"]}], ")"}], "2"]}], "+", 
         RowBox[{
          SubsuperscriptBox["\[Tau]C", "1", "2"], " ", 
          SuperscriptBox[
           RowBox[{"(", 
            RowBox[{
             RowBox[{"-", "aR"}], "+", 
             RowBox[{
              SubscriptBox["N", "1"], " ", 
              SubscriptBox["\[Beta]R", 
               RowBox[{"1", "\[Rule]", "1"}]]}], "+", 
             SubscriptBox["\[Tau]", "1"], "+", 
             SubscriptBox["\[Omega]", "1"]}], ")"}], "2"]}], "+", 
         RowBox[{
          SubsuperscriptBox["\[Omega]", "1", "2"], " ", 
          SuperscriptBox[
           RowBox[{"(", 
            RowBox[{"aR", "+", 
             RowBox[{
              SubscriptBox["N", "1"], " ", 
              SubscriptBox["\[Beta]R", 
               RowBox[{"1", "\[Rule]", "1"}]]}], "+", 
             SubscriptBox["\[Tau]", "1"], "+", 
             SubscriptBox["\[Omega]", "1"]}], ")"}], "2"]}], "+", 
         RowBox[{"2", " ", 
          SubscriptBox["uR", "1"], " ", 
          RowBox[{"(", 
           RowBox[{
            SubscriptBox["\[Tau]", "1"], "-", 
            SubscriptBox["\[Tau]C", "1"]}], ")"}], " ", 
          RowBox[{"(", 
           RowBox[{
            RowBox[{"-", "aR"}], "+", 
            RowBox[{
             SubscriptBox["N", "1"], " ", 
             SubscriptBox["\[Beta]R", 
              RowBox[{"1", "\[Rule]", "1"}]]}], "+", 
            SubscriptBox["\[Tau]", "1"], "+", 
            SubscriptBox["\[Omega]", "1"]}], ")"}], " ", 
          RowBox[{"(", 
           RowBox[{
            SubscriptBox["\[Tau]C", "1"], "+", 
            SubscriptBox["\[Omega]", "1"]}], ")"}]}], "+", 
         RowBox[{"2", " ", 
          SubscriptBox["\[Tau]C", "1"], " ", 
          SubscriptBox["\[Omega]", "1"], " ", 
          RowBox[{"(", 
           RowBox[{
            SuperscriptBox["aR", "2"], "+", 
            SuperscriptBox[
             RowBox[{"(", 
              RowBox[{
               RowBox[{
                SubscriptBox["N", "1"], " ", 
                SubscriptBox["\[Beta]R", 
                 RowBox[{"1", "\[Rule]", "1"}]]}], "+", 
               SubscriptBox["\[Tau]", "1"], "+", 
               SubscriptBox["\[Omega]", "1"]}], ")"}], "2"]}], ")"}]}]}]]}], 
      ")"}]}], "+", 
    RowBox[{
     RowBox[{"(", 
      RowBox[{
       SubscriptBox["\[Tau]C", "1"], "+", 
       SubscriptBox["\[Omega]", "1"]}], ")"}], " ", 
     RowBox[{"(", 
      RowBox[{
       RowBox[{
        RowBox[{"(", 
         RowBox[{
          SubscriptBox["\[Tau]", "1"], "+", 
          SubscriptBox["\[Omega]", "1"]}], ")"}], " ", 
        RowBox[{"(", 
         RowBox[{
          RowBox[{
           SubscriptBox["N", "1"], " ", 
           SubscriptBox["\[Beta]R", 
            RowBox[{"1", "\[Rule]", "1"}]]}], "+", 
          SubscriptBox["\[Tau]", "1"], "+", 
          SubscriptBox["\[Omega]", "1"]}], ")"}], " ", 
        RowBox[{"(", 
         RowBox[{
          SubscriptBox["\[Tau]C", "1"], "+", 
          SubscriptBox["\[Omega]", "1"]}], ")"}]}], "+", 
       RowBox[{"aR", " ", 
        RowBox[{"(", 
         RowBox[{
          RowBox[{"2", " ", 
           SubscriptBox["N", "1"], " ", 
           SubscriptBox["\[Beta]R", 
            RowBox[{"1", "\[Rule]", "1"}]], " ", 
           SubscriptBox["\[Omega]", "1"]}], "-", 
          RowBox[{
           RowBox[{"(", 
            RowBox[{
             SubscriptBox["\[Tau]C", "1"], "-", 
             SubscriptBox["\[Omega]", "1"]}], ")"}], " ", 
           RowBox[{"(", 
            RowBox[{
             SubscriptBox["\[Tau]", "1"], "+", 
             SubscriptBox["\[Omega]", "1"]}], ")"}]}]}], ")"}]}], "-", 
       RowBox[{
        SubscriptBox["\[Tau]", "1"], " ", 
        SqrtBox[
         RowBox[{
          RowBox[{
           SubsuperscriptBox["uR", "1", "2"], " ", 
           SuperscriptBox[
            RowBox[{"(", 
             RowBox[{
              SubscriptBox["\[Tau]", "1"], "-", 
              SubscriptBox["\[Tau]C", "1"]}], ")"}], "2"]}], "+", 
          RowBox[{
           SubsuperscriptBox["\[Tau]C", "1", "2"], " ", 
           SuperscriptBox[
            RowBox[{"(", 
             RowBox[{
              RowBox[{"-", "aR"}], "+", 
              RowBox[{
               SubscriptBox["N", "1"], " ", 
               SubscriptBox["\[Beta]R", 
                RowBox[{"1", "\[Rule]", "1"}]]}], "+", 
              SubscriptBox["\[Tau]", "1"], "+", 
              SubscriptBox["\[Omega]", "1"]}], ")"}], "2"]}], "+", 
          RowBox[{
           SubsuperscriptBox["\[Omega]", "1", "2"], " ", 
           SuperscriptBox[
            RowBox[{"(", 
             RowBox[{"aR", "+", 
              RowBox[{
               SubscriptBox["N", "1"], " ", 
               SubscriptBox["\[Beta]R", 
                RowBox[{"1", "\[Rule]", "1"}]]}], "+", 
              SubscriptBox["\[Tau]", "1"], "+", 
              SubscriptBox["\[Omega]", "1"]}], ")"}], "2"]}], "+", 
          RowBox[{"2", " ", 
           SubscriptBox["uR", "1"], " ", 
           RowBox[{"(", 
            RowBox[{
             SubscriptBox["\[Tau]", "1"], "-", 
             SubscriptBox["\[Tau]C", "1"]}], ")"}], " ", 
           RowBox[{"(", 
            RowBox[{
             RowBox[{"-", "aR"}], "+", 
             RowBox[{
              SubscriptBox["N", "1"], " ", 
              SubscriptBox["\[Beta]R", 
               RowBox[{"1", "\[Rule]", "1"}]]}], "+", 
             SubscriptBox["\[Tau]", "1"], "+", 
             SubscriptBox["\[Omega]", "1"]}], ")"}], " ", 
           RowBox[{"(", 
            RowBox[{
             SubscriptBox["\[Tau]C", "1"], "+", 
             SubscriptBox["\[Omega]", "1"]}], ")"}]}], "+", 
          RowBox[{"2", " ", 
           SubscriptBox["\[Tau]C", "1"], " ", 
           SubscriptBox["\[Omega]", "1"], " ", 
           RowBox[{"(", 
            RowBox[{
             SuperscriptBox["aR", "2"], "+", 
             SuperscriptBox[
              RowBox[{"(", 
               RowBox[{
                RowBox[{
                 SubscriptBox["N", "1"], " ", 
                 SubscriptBox["\[Beta]R", 
                  RowBox[{"1", "\[Rule]", "1"}]]}], "+", 
                SubscriptBox["\[Tau]", "1"], "+", 
                SubscriptBox["\[Omega]", "1"]}], ")"}], "2"]}], ")"}]}]}]]}], 
       "-", 
       RowBox[{
        SubscriptBox["\[Omega]", "1"], " ", 
        SqrtBox[
         RowBox[{
          RowBox[{
           SubsuperscriptBox["uR", "1", "2"], " ", 
           SuperscriptBox[
            RowBox[{"(", 
             RowBox[{
              SubscriptBox["\[Tau]", "1"], "-", 
              SubscriptBox["\[Tau]C", "1"]}], ")"}], "2"]}], "+", 
          RowBox[{
           SubsuperscriptBox["\[Tau]C", "1", "2"], " ", 
           SuperscriptBox[
            RowBox[{"(", 
             RowBox[{
              RowBox[{"-", "aR"}], "+", 
              RowBox[{
               SubscriptBox["N", "1"], " ", 
               SubscriptBox["\[Beta]R", 
                RowBox[{"1", "\[Rule]", "1"}]]}], "+", 
              SubscriptBox["\[Tau]", "1"], "+", 
              SubscriptBox["\[Omega]", "1"]}], ")"}], "2"]}], "+", 
          RowBox[{
           SubsuperscriptBox["\[Omega]", "1", "2"], " ", 
           SuperscriptBox[
            RowBox[{"(", 
             RowBox[{"aR", "+", 
              RowBox[{
               SubscriptBox["N", "1"], " ", 
               SubscriptBox["\[Beta]R", 
                RowBox[{"1", "\[Rule]", "1"}]]}], "+", 
              SubscriptBox["\[Tau]", "1"], "+", 
              SubscriptBox["\[Omega]", "1"]}], ")"}], "2"]}], "+", 
          RowBox[{"2", " ", 
           SubscriptBox["uR", "1"], " ", 
           RowBox[{"(", 
            RowBox[{
             SubscriptBox["\[Tau]", "1"], "-", 
             SubscriptBox["\[Tau]C", "1"]}], ")"}], " ", 
           RowBox[{"(", 
            RowBox[{
             RowBox[{"-", "aR"}], "+", 
             RowBox[{
              SubscriptBox["N", "1"], " ", 
              SubscriptBox["\[Beta]R", 
               RowBox[{"1", "\[Rule]", "1"}]]}], "+", 
             SubscriptBox["\[Tau]", "1"], "+", 
             SubscriptBox["\[Omega]", "1"]}], ")"}], " ", 
           RowBox[{"(", 
            RowBox[{
             SubscriptBox["\[Tau]C", "1"], "+", 
             SubscriptBox["\[Omega]", "1"]}], ")"}]}], "+", 
          RowBox[{"2", " ", 
           SubscriptBox["\[Tau]C", "1"], " ", 
           SubscriptBox["\[Omega]", "1"], " ", 
           RowBox[{"(", 
            RowBox[{
             SuperscriptBox["aR", "2"], "+", 
             SuperscriptBox[
              RowBox[{"(", 
               RowBox[{
                RowBox[{
                 SubscriptBox["N", "1"], " ", 
                 SubscriptBox["\[Beta]R", 
                  RowBox[{"1", "\[Rule]", "1"}]]}], "+", 
                SubscriptBox["\[Tau]", "1"], "+", 
                SubscriptBox["\[Omega]", "1"]}], ")"}], "2"]}], 
            ")"}]}]}]]}]}], ")"}]}]}], ")"}]}]], "Output",
 CellChangeTimes->{
  3.709375590539276*^9, {3.7093762465142612`*^9, 3.7093762728795757`*^9}, 
   3.7096226039163017`*^9, 3.70987867772014*^9, 3.709881353669729*^9, 
   3.709960060565318*^9, 3.710054073532584*^9, 3.710069450685658*^9, 
   3.710085693672447*^9, 3.710133346093398*^9, 3.710564289951951*^9, 
   3.7106548574485493`*^9, 3.710736282070325*^9, 3.710823336628166*^9, 
   3.711085060781488*^9, 3.7111802097629004`*^9, 3.71125608623656*^9, 
   3.7116971005378847`*^9, 3.711790713649377*^9, 3.7118715528700933`*^9, 
   3.711956342591528*^9, 3.712038118952899*^9, 3.716617680956008*^9, 
   3.7166411541335163`*^9, 3.717233348193961*^9, 3.717317955814934*^9, 
   3.717478144897785*^9, 3.722946408097316*^9, {3.722948785874735*^9, 
   3.722948805158712*^9}, 3.723960020488665*^9, 3.724487682865646*^9, 
   3.72993990151484*^9, 3.731731404299366*^9, 3.731834857897468*^9, 
   3.7338127907528667`*^9, 3.735177662808959*^9, 3.735899879571562*^9}],

Cell[BoxData[
 RowBox[{
  FractionBox["1", 
   RowBox[{"2", " ", "aR", " ", 
    SubscriptBox["\[Beta]R", 
     RowBox[{"1", "\[Rule]", "1"}]], " ", 
    RowBox[{"(", 
     RowBox[{
      SubscriptBox["\[Tau]", "1"], "+", 
      SubscriptBox["\[Omega]", "1"]}], ")"}]}]], 
  RowBox[{"(", 
   RowBox[{
    RowBox[{
     SuperscriptBox[
      RowBox[{"(", 
       RowBox[{
        SubscriptBox["\[Tau]", "1"], "+", 
        SubscriptBox["\[Omega]", "1"]}], ")"}], "2"], " ", 
     RowBox[{"(", 
      RowBox[{
       RowBox[{
        SubscriptBox["N", "1"], " ", 
        SubscriptBox["\[Beta]R", 
         RowBox[{"1", "\[Rule]", "1"}]]}], "+", 
       SubscriptBox["\[Tau]", "1"], "+", 
       SubscriptBox["\[Omega]", "1"]}], ")"}]}], "+", 
    RowBox[{"aR", " ", 
     RowBox[{"(", 
      RowBox[{
       RowBox[{"-", 
        SubsuperscriptBox["\[Tau]", "1", "2"]}], "+", 
       RowBox[{
        SubscriptBox["\[Omega]", "1"], " ", 
        RowBox[{"(", 
         RowBox[{
          RowBox[{"2", " ", 
           SubscriptBox["N", "1"], " ", 
           SubscriptBox["\[Beta]R", 
            RowBox[{"1", "\[Rule]", "1"}]]}], "+", 
          SubscriptBox["\[Omega]", "1"]}], ")"}]}]}], ")"}]}], "-", 
    RowBox[{
     SubscriptBox["\[Tau]", "1"], " ", 
     SqrtBox[
      RowBox[{
       RowBox[{
        SubsuperscriptBox["\[Tau]", "1", "2"], " ", 
        SuperscriptBox[
         RowBox[{"(", 
          RowBox[{
           RowBox[{"-", "aR"}], "+", 
           RowBox[{
            SubscriptBox["N", "1"], " ", 
            SubscriptBox["\[Beta]R", 
             RowBox[{"1", "\[Rule]", "1"}]]}], "+", 
           SubscriptBox["\[Tau]", "1"], "+", 
           SubscriptBox["\[Omega]", "1"]}], ")"}], "2"]}], "+", 
       RowBox[{
        SubsuperscriptBox["\[Omega]", "1", "2"], " ", 
        SuperscriptBox[
         RowBox[{"(", 
          RowBox[{"aR", "+", 
           RowBox[{
            SubscriptBox["N", "1"], " ", 
            SubscriptBox["\[Beta]R", 
             RowBox[{"1", "\[Rule]", "1"}]]}], "+", 
           SubscriptBox["\[Tau]", "1"], "+", 
           SubscriptBox["\[Omega]", "1"]}], ")"}], "2"]}], "+", 
       RowBox[{"2", " ", 
        SubscriptBox["\[Tau]", "1"], " ", 
        SubscriptBox["\[Omega]", "1"], " ", 
        RowBox[{"(", 
         RowBox[{
          SuperscriptBox["aR", "2"], "+", 
          SuperscriptBox[
           RowBox[{"(", 
            RowBox[{
             RowBox[{
              SubscriptBox["N", "1"], " ", 
              SubscriptBox["\[Beta]R", 
               RowBox[{"1", "\[Rule]", "1"}]]}], "+", 
             SubscriptBox["\[Tau]", "1"], "+", 
             SubscriptBox["\[Omega]", "1"]}], ")"}], "2"]}], ")"}]}]}]]}], 
    "-", 
    RowBox[{
     SubscriptBox["\[Omega]", "1"], " ", 
     SqrtBox[
      RowBox[{
       RowBox[{
        SubsuperscriptBox["\[Tau]", "1", "2"], " ", 
        SuperscriptBox[
         RowBox[{"(", 
          RowBox[{
           RowBox[{"-", "aR"}], "+", 
           RowBox[{
            SubscriptBox["N", "1"], " ", 
            SubscriptBox["\[Beta]R", 
             RowBox[{"1", "\[Rule]", "1"}]]}], "+", 
           SubscriptBox["\[Tau]", "1"], "+", 
           SubscriptBox["\[Omega]", "1"]}], ")"}], "2"]}], "+", 
       RowBox[{
        SubsuperscriptBox["\[Omega]", "1", "2"], " ", 
        SuperscriptBox[
         RowBox[{"(", 
          RowBox[{"aR", "+", 
           RowBox[{
            SubscriptBox["N", "1"], " ", 
            SubscriptBox["\[Beta]R", 
             RowBox[{"1", "\[Rule]", "1"}]]}], "+", 
           SubscriptBox["\[Tau]", "1"], "+", 
           SubscriptBox["\[Omega]", "1"]}], ")"}], "2"]}], "+", 
       RowBox[{"2", " ", 
        SubscriptBox["\[Tau]", "1"], " ", 
        SubscriptBox["\[Omega]", "1"], " ", 
        RowBox[{"(", 
         RowBox[{
          SuperscriptBox["aR", "2"], "+", 
          SuperscriptBox[
           RowBox[{"(", 
            RowBox[{
             RowBox[{
              SubscriptBox["N", "1"], " ", 
              SubscriptBox["\[Beta]R", 
               RowBox[{"1", "\[Rule]", "1"}]]}], "+", 
             SubscriptBox["\[Tau]", "1"], "+", 
             SubscriptBox["\[Omega]", "1"]}], ")"}], "2"]}], ")"}]}]}]]}], 
    "+", 
    RowBox[{
     SubscriptBox["uR", "1"], " ", 
     RowBox[{"(", 
      RowBox[{
       RowBox[{
        RowBox[{"-", 
         RowBox[{"(", 
          RowBox[{"aR", "-", 
           RowBox[{
            SubscriptBox["N", "1"], " ", 
            SubscriptBox["\[Beta]R", 
             RowBox[{"1", "\[Rule]", "1"}]]}], "-", 
           SubscriptBox["\[Tau]", "1"], "-", 
           SubscriptBox["\[Omega]", "1"]}], ")"}]}], " ", 
        RowBox[{"(", 
         RowBox[{
          SubscriptBox["\[Tau]", "1"], "+", 
          SubscriptBox["\[Omega]", "1"]}], ")"}]}], "-", 
       SqrtBox[
        RowBox[{
         RowBox[{
          SubsuperscriptBox["\[Tau]", "1", "2"], " ", 
          SuperscriptBox[
           RowBox[{"(", 
            RowBox[{
             RowBox[{"-", "aR"}], "+", 
             RowBox[{
              SubscriptBox["N", "1"], " ", 
              SubscriptBox["\[Beta]R", 
               RowBox[{"1", "\[Rule]", "1"}]]}], "+", 
             SubscriptBox["\[Tau]", "1"], "+", 
             SubscriptBox["\[Omega]", "1"]}], ")"}], "2"]}], "+", 
         RowBox[{
          SubsuperscriptBox["\[Omega]", "1", "2"], " ", 
          SuperscriptBox[
           RowBox[{"(", 
            RowBox[{"aR", "+", 
             RowBox[{
              SubscriptBox["N", "1"], " ", 
              SubscriptBox["\[Beta]R", 
               RowBox[{"1", "\[Rule]", "1"}]]}], "+", 
             SubscriptBox["\[Tau]", "1"], "+", 
             SubscriptBox["\[Omega]", "1"]}], ")"}], "2"]}], "+", 
         RowBox[{"2", " ", 
          SubscriptBox["\[Tau]", "1"], " ", 
          SubscriptBox["\[Omega]", "1"], " ", 
          RowBox[{"(", 
           RowBox[{
            SuperscriptBox["aR", "2"], "+", 
            SuperscriptBox[
             RowBox[{"(", 
              RowBox[{
               RowBox[{
                SubscriptBox["N", "1"], " ", 
                SubscriptBox["\[Beta]R", 
                 RowBox[{"1", "\[Rule]", "1"}]]}], "+", 
               SubscriptBox["\[Tau]", "1"], "+", 
               SubscriptBox["\[Omega]", "1"]}], ")"}], "2"]}], ")"}]}]}]]}], 
      ")"}]}]}], ")"}]}]], "Output",
 CellChangeTimes->{
  3.709375590539276*^9, {3.7093762465142612`*^9, 3.7093762728795757`*^9}, 
   3.7096226039163017`*^9, 3.70987867772014*^9, 3.709881353669729*^9, 
   3.709960060565318*^9, 3.710054073532584*^9, 3.710069450685658*^9, 
   3.710085693672447*^9, 3.710133346093398*^9, 3.710564289951951*^9, 
   3.7106548574485493`*^9, 3.710736282070325*^9, 3.710823336628166*^9, 
   3.711085060781488*^9, 3.7111802097629004`*^9, 3.71125608623656*^9, 
   3.7116971005378847`*^9, 3.711790713649377*^9, 3.7118715528700933`*^9, 
   3.711956342591528*^9, 3.712038118952899*^9, 3.716617680956008*^9, 
   3.7166411541335163`*^9, 3.717233348193961*^9, 3.717317955814934*^9, 
   3.717478144897785*^9, 3.722946408097316*^9, {3.722948785874735*^9, 
   3.722948805158712*^9}, 3.723960020488665*^9, 3.724487682865646*^9, 
   3.72993990151484*^9, 3.731731404299366*^9, 3.731834857897468*^9, 
   3.7338127907528667`*^9, 3.735177662808959*^9, 3.7358998830501833`*^9}],

Cell[BoxData[
 FractionBox[
  RowBox[{
   RowBox[{"(", 
    RowBox[{
     RowBox[{"-", 
      SubscriptBox["uR", "1"]}], "+", 
     RowBox[{
      SubscriptBox["N", "1"], " ", 
      SubscriptBox["\[Beta]R", 
       RowBox[{"1", "\[Rule]", "1"}]]}]}], ")"}], " ", 
   SubscriptBox["\[Omega]", "1"]}], 
  RowBox[{
   SubscriptBox["\[Beta]R", 
    RowBox[{"1", "\[Rule]", "1"}]], " ", 
   RowBox[{"(", 
    RowBox[{
     SubscriptBox["\[Tau]", "1"], "+", 
     SubscriptBox["\[Omega]", "1"]}], ")"}]}]]], "Output",
 CellChangeTimes->{
  3.709375590539276*^9, {3.7093762465142612`*^9, 3.7093762728795757`*^9}, 
   3.7096226039163017`*^9, 3.70987867772014*^9, 3.709881353669729*^9, 
   3.709960060565318*^9, 3.710054073532584*^9, 3.710069450685658*^9, 
   3.710085693672447*^9, 3.710133346093398*^9, 3.710564289951951*^9, 
   3.7106548574485493`*^9, 3.710736282070325*^9, 3.710823336628166*^9, 
   3.711085060781488*^9, 3.7111802097629004`*^9, 3.71125608623656*^9, 
   3.7116971005378847`*^9, 3.711790713649377*^9, 3.7118715528700933`*^9, 
   3.711956342591528*^9, 3.712038118952899*^9, 3.716617680956008*^9, 
   3.7166411541335163`*^9, 3.717233348193961*^9, 3.717317955814934*^9, 
   3.717478144897785*^9, 3.722946408097316*^9, {3.722948785874735*^9, 
   3.722948805158712*^9}, 3.723960020488665*^9, 3.724487682865646*^9, 
   3.72993990151484*^9, 3.731731404299366*^9, 3.731834857897468*^9, 
   3.7338127907528667`*^9, 3.735177662808959*^9, 3.735899885667634*^9}]
}, Open  ]],

Cell[TextData[StyleBox["assuming small treatment rate:",
 Background->RGBColor[0.88, 1, 0.88]]], "Text",
 CellChangeTimes->{{3.709374596766716*^9, 3.709374600797207*^9}}],

Cell[CellGroupData[{

Cell[BoxData[{
 RowBox[{"solYR", "=", 
  RowBox[{
   RowBox[{"(", 
    RowBox[{
     RowBox[{"Assuming", "[", 
      RowBox[{
       RowBox[{"{", 
        RowBox[{
         RowBox[{"aR", ">", "0"}], ",", 
         RowBox[{
          SubscriptBox["\[Beta]R", 
           RowBox[{"1", "\[Rule]", "1"}]], ">", "0"}], ",", 
         RowBox[{
          SubscriptBox["\[Tau]", "1"], ">", "0"}], ",", 
         RowBox[{
          SubscriptBox["\[Tau]C", "1"], ">", "0"}], ",", 
         RowBox[{
          SubscriptBox["\[Omega]", "1"], ">", "0"}], ",", 
         RowBox[{
          SubscriptBox["N", "1"], ">", "0"}]}], "}"}], ",", 
       RowBox[{
        RowBox[{"Series", "[", 
         RowBox[{
          RowBox[{
           RowBox[{
            SubscriptBox["YR", "1"], "/.", 
            RowBox[{"soleqRnointermixing", "[", 
             RowBox[{"[", "2", "]"}], "]"}]}], "/.", 
           RowBox[{"{", 
            RowBox[{
             RowBox[{
              SubscriptBox["\[Tau]", "1"], "\[Rule]", 
              RowBox[{"\[Epsilon]", " ", 
               SubscriptBox["\[Tau]", "1"]}]}], ",", 
             RowBox[{
              SubscriptBox["\[Tau]C", "1"], "\[Rule]", 
              RowBox[{"\[Epsilon]", " ", 
               SubscriptBox["\[Tau]C", "1"]}]}]}], "}"}]}], ",", 
          RowBox[{"{", 
           RowBox[{"\[Epsilon]", ",", "0", ",", "1"}], "}"}]}], "]"}], "//", 
        "FullSimplify"}]}], "]"}], "//", "Normal"}], ")"}], "/.", 
   RowBox[{"\[Epsilon]", "\[Rule]", "1"}]}]}], "\[IndentingNewLine]", 
 RowBox[{
  RowBox[{
   RowBox[{"D", "[", 
    RowBox[{"solYR", ",", 
     SubscriptBox["\[Tau]", "1"]}], "]"}], "//", "FullSimplify"}], " ", 
  RowBox[{"(*", " ", 
   RowBox[{"YR", " ", "decreases", " ", "with", " ", 
    SubscriptBox["\[Tau]", "1"]}], " ", "*)"}]}], "\[IndentingNewLine]", 
 RowBox[{
  RowBox[{
   RowBox[{"D", "[", 
    RowBox[{"solYR", ",", 
     SubscriptBox["\[Tau]C", "1"]}], "]"}], "//", "FullSimplify"}], " ", 
  RowBox[{"(*", " ", 
   RowBox[{"YR", " ", "decreases", " ", "with", " ", 
    SubscriptBox["\[Tau]C", "1"]}], " ", 
   "*)"}]}], "\[IndentingNewLine]"}], "Input",
 CellChangeTimes->{{3.7093743277334213`*^9, 3.709374409035927*^9}, {
  3.7093762611295433`*^9, 3.709376262325227*^9}, {3.709377878087843*^9, 
  3.7093778868579273`*^9}, {3.7099879315947447`*^9, 3.709988004551231*^9}}],

Cell[BoxData[
 RowBox[{
  SubscriptBox["N", "1"], "-", 
  FractionBox[
   SubscriptBox["uR", "1"], 
   SubscriptBox["\[Beta]R", 
    RowBox[{"1", "\[Rule]", "1"}]]], "-", 
  FractionBox[
   RowBox[{
    RowBox[{"(", 
     RowBox[{"aR", "-", 
      SubscriptBox["uR", "1"], "+", 
      RowBox[{
       SubscriptBox["N", "1"], " ", 
       SubscriptBox["\[Beta]R", 
        RowBox[{"1", "\[Rule]", "1"}]]}]}], ")"}], " ", 
    RowBox[{"(", 
     RowBox[{
      RowBox[{
       SubscriptBox["uR", "1"], " ", 
       RowBox[{"(", 
        RowBox[{
         SubscriptBox["\[Tau]", "1"], "-", 
         SubscriptBox["\[Tau]C", "1"]}], ")"}]}], "+", 
      RowBox[{
       SubscriptBox["\[Tau]C", "1"], " ", 
       RowBox[{"(", 
        RowBox[{
         RowBox[{
          SubscriptBox["N", "1"], " ", 
          SubscriptBox["\[Beta]R", 
           RowBox[{"1", "\[Rule]", "1"}]]}], "+", 
         SubscriptBox["\[Omega]", "1"]}], ")"}]}]}], ")"}]}], 
   RowBox[{
    SubscriptBox["\[Beta]R", 
     RowBox[{"1", "\[Rule]", "1"}]], " ", 
    SubscriptBox["\[Omega]", "1"], " ", 
    RowBox[{"(", 
     RowBox[{"aR", "+", 
      RowBox[{
       SubscriptBox["N", "1"], " ", 
       SubscriptBox["\[Beta]R", 
        RowBox[{"1", "\[Rule]", "1"}]]}], "+", 
      SubscriptBox["\[Omega]", "1"]}], ")"}]}]]}]], "Output",
 CellChangeTimes->{{3.7093743658329763`*^9, 3.709374410155884*^9}, 
   3.709376307146801*^9, {3.7093778847176657`*^9, 3.709377894821334*^9}, 
   3.709622609403797*^9, 3.709878682753036*^9, 3.709881361611038*^9, 
   3.709960065720851*^9, {3.709987937589632*^9, 3.709987965501923*^9}, 
   3.710054079208805*^9, 3.710069457205284*^9, 3.710085698967942*^9, 
   3.710133350966177*^9, 3.710564295151949*^9, 3.710654868251233*^9, 
   3.710736287714686*^9, 3.710823341577117*^9, 3.711085066017589*^9, 
   3.711180215538794*^9, 3.711256091639114*^9, 3.7116971055842524`*^9, 
   3.71179071942869*^9, 3.7118715584519367`*^9, 3.7119563483013678`*^9, 
   3.712038123861348*^9, 3.7166176861044188`*^9, 3.7166411594393587`*^9, 
   3.7172333539655237`*^9, 3.717317960835096*^9, 3.71747815078629*^9, 
   3.7229464137388887`*^9, 3.722948810711557*^9, 3.723960025423254*^9, 
   3.724487690177566*^9, 3.729939907813842*^9, 3.731731410183579*^9, 
   3.731834863830874*^9, 3.733812796462578*^9, 3.735177668806888*^9, 
   3.7358998860893917`*^9}],

Cell[BoxData[
 FractionBox[
  RowBox[{
   SubscriptBox["uR", "1"], " ", 
   RowBox[{"(", 
    RowBox[{
     RowBox[{"-", "aR"}], "+", 
     SubscriptBox["uR", "1"], "-", 
     RowBox[{
      SubscriptBox["N", "1"], " ", 
      SubscriptBox["\[Beta]R", 
       RowBox[{"1", "\[Rule]", "1"}]]}]}], ")"}]}], 
  RowBox[{
   SubscriptBox["\[Beta]R", 
    RowBox[{"1", "\[Rule]", "1"}]], " ", 
   SubscriptBox["\[Omega]", "1"], " ", 
   RowBox[{"(", 
    RowBox[{"aR", "+", 
     RowBox[{
      SubscriptBox["N", "1"], " ", 
      SubscriptBox["\[Beta]R", 
       RowBox[{"1", "\[Rule]", "1"}]]}], "+", 
     SubscriptBox["\[Omega]", "1"]}], ")"}]}]]], "Output",
 CellChangeTimes->{{3.7093743658329763`*^9, 3.709374410155884*^9}, 
   3.709376307146801*^9, {3.7093778847176657`*^9, 3.709377894821334*^9}, 
   3.709622609403797*^9, 3.709878682753036*^9, 3.709881361611038*^9, 
   3.709960065720851*^9, {3.709987937589632*^9, 3.709987965501923*^9}, 
   3.710054079208805*^9, 3.710069457205284*^9, 3.710085698967942*^9, 
   3.710133350966177*^9, 3.710564295151949*^9, 3.710654868251233*^9, 
   3.710736287714686*^9, 3.710823341577117*^9, 3.711085066017589*^9, 
   3.711180215538794*^9, 3.711256091639114*^9, 3.7116971055842524`*^9, 
   3.71179071942869*^9, 3.7118715584519367`*^9, 3.7119563483013678`*^9, 
   3.712038123861348*^9, 3.7166176861044188`*^9, 3.7166411594393587`*^9, 
   3.7172333539655237`*^9, 3.717317960835096*^9, 3.71747815078629*^9, 
   3.7229464137388887`*^9, 3.722948810711557*^9, 3.723960025423254*^9, 
   3.724487690177566*^9, 3.729939907813842*^9, 3.731731410183579*^9, 
   3.731834863830874*^9, 3.733812796462578*^9, 3.735177668806888*^9, 
   3.735899886126294*^9}],

Cell[BoxData[
 RowBox[{"-", 
  FractionBox[
   RowBox[{
    RowBox[{"(", 
     RowBox[{"aR", "-", 
      SubscriptBox["uR", "1"], "+", 
      RowBox[{
       SubscriptBox["N", "1"], " ", 
       SubscriptBox["\[Beta]R", 
        RowBox[{"1", "\[Rule]", "1"}]]}]}], ")"}], " ", 
    RowBox[{"(", 
     RowBox[{
      RowBox[{"-", 
       SubscriptBox["uR", "1"]}], "+", 
      RowBox[{
       SubscriptBox["N", "1"], " ", 
       SubscriptBox["\[Beta]R", 
        RowBox[{"1", "\[Rule]", "1"}]]}], "+", 
      SubscriptBox["\[Omega]", "1"]}], ")"}]}], 
   RowBox[{
    SubscriptBox["\[Beta]R", 
     RowBox[{"1", "\[Rule]", "1"}]], " ", 
    SubscriptBox["\[Omega]", "1"], " ", 
    RowBox[{"(", 
     RowBox[{"aR", "+", 
      RowBox[{
       SubscriptBox["N", "1"], " ", 
       SubscriptBox["\[Beta]R", 
        RowBox[{"1", "\[Rule]", "1"}]]}], "+", 
      SubscriptBox["\[Omega]", "1"]}], ")"}]}]]}]], "Output",
 CellChangeTimes->{{3.7093743658329763`*^9, 3.709374410155884*^9}, 
   3.709376307146801*^9, {3.7093778847176657`*^9, 3.709377894821334*^9}, 
   3.709622609403797*^9, 3.709878682753036*^9, 3.709881361611038*^9, 
   3.709960065720851*^9, {3.709987937589632*^9, 3.709987965501923*^9}, 
   3.710054079208805*^9, 3.710069457205284*^9, 3.710085698967942*^9, 
   3.710133350966177*^9, 3.710564295151949*^9, 3.710654868251233*^9, 
   3.710736287714686*^9, 3.710823341577117*^9, 3.711085066017589*^9, 
   3.711180215538794*^9, 3.711256091639114*^9, 3.7116971055842524`*^9, 
   3.71179071942869*^9, 3.7118715584519367`*^9, 3.7119563483013678`*^9, 
   3.712038123861348*^9, 3.7166176861044188`*^9, 3.7166411594393587`*^9, 
   3.7172333539655237`*^9, 3.717317960835096*^9, 3.71747815078629*^9, 
   3.7229464137388887`*^9, 3.722948810711557*^9, 3.723960025423254*^9, 
   3.724487690177566*^9, 3.729939907813842*^9, 3.731731410183579*^9, 
   3.731834863830874*^9, 3.733812796462578*^9, 3.735177668806888*^9, 
   3.735899886184461*^9}]
}, Open  ]],

Cell["and for resistant treated:", "Text",
 CellChangeTimes->{{3.709622695337998*^9, 3.709622701701433*^9}}],

Cell[CellGroupData[{

Cell[BoxData[{
 RowBox[{"Assuming", "[", 
  RowBox[{
   RowBox[{"{", 
    RowBox[{
     RowBox[{"aR", ">", "0"}], ",", 
     RowBox[{
      SubscriptBox["\[Beta]R", 
       RowBox[{"1", "\[Rule]", "1"}]], ">", "0"}], ",", 
     RowBox[{
      SubscriptBox["\[Tau]", "1"], ">", "0"}], ",", 
     RowBox[{
      SubscriptBox["\[Tau]C", "1"], ">", "0"}], ",", 
     RowBox[{
      SubscriptBox["\[Omega]", "1"], ">", "0"}], ",", 
     RowBox[{
      SubscriptBox["N", "1"], ">", "0"}]}], "}"}], ",", 
   RowBox[{
    RowBox[{
     SubscriptBox["TR", "1"], "/.", 
     RowBox[{"soleqRnointermixing", "[", 
      RowBox[{"[", "2", "]"}], "]"}]}], "//", "FullSimplify"}]}], 
  "]"}], "\[IndentingNewLine]", 
 RowBox[{"Assuming", "[", 
  RowBox[{
   RowBox[{"{", 
    RowBox[{
     RowBox[{"aR", ">", "0"}], ",", 
     RowBox[{
      SubscriptBox["\[Beta]R", 
       RowBox[{"1", "\[Rule]", "1"}]], ">", "0"}], ",", 
     RowBox[{
      SubscriptBox["\[Tau]", "1"], ">", "0"}], ",", 
     RowBox[{
      SubscriptBox["\[Tau]C", "1"], ">", "0"}], ",", 
     RowBox[{
      SubscriptBox["\[Omega]", "1"], ">", "0"}], ",", 
     RowBox[{
      SubscriptBox["N", "1"], ">", "0"}]}], "}"}], ",", 
   RowBox[{
    RowBox[{"%", "/.", 
     RowBox[{"{", 
      RowBox[{
       SubscriptBox["\[Tau]C", "1"], "\[Rule]", 
       SubscriptBox["\[Tau]", "1"]}], "}"}]}], "//", "FullSimplify"}]}], 
  "]"}], "\[IndentingNewLine]", 
 RowBox[{"Assuming", "[", 
  RowBox[{
   RowBox[{"{", 
    RowBox[{
     RowBox[{"aR", ">", "0"}], ",", 
     RowBox[{
      SubscriptBox["\[Beta]R", 
       RowBox[{"1", "\[Rule]", "1"}]], ">", "0"}], ",", 
     RowBox[{
      SubscriptBox["\[Tau]", "1"], ">", "0"}], ",", 
     RowBox[{
      SubscriptBox["\[Tau]C", "1"], ">", "0"}], ",", 
     RowBox[{
      SubscriptBox["\[Omega]", "1"], ">", "0"}], ",", 
     RowBox[{
      SubscriptBox["N", "1"], ">", "0"}]}], "}"}], ",", 
   RowBox[{
    RowBox[{"Limit", "[", 
     RowBox[{"%", ",", 
      RowBox[{"aR", "\[Rule]", "0"}]}], "]"}], "//", "FullSimplify"}]}], 
  "]"}]}], "Input",
 CellChangeTimes->{{3.709374475155847*^9, 3.709374487350243*^9}, {
  3.70937461517918*^9, 3.7093746191428137`*^9}, {3.7093763235375338`*^9, 
  3.709376326538344*^9}}],

Cell[BoxData[
 RowBox[{"-", 
  RowBox[{
   FractionBox["1", 
    RowBox[{"4", " ", "aR", " ", 
     SubscriptBox["\[Beta]R", 
      RowBox[{"1", "\[Rule]", "1"}]], " ", 
     SubscriptBox["\[Omega]", "1"], " ", 
     RowBox[{"(", 
      RowBox[{
       RowBox[{
        SubscriptBox["N", "1"], " ", 
        SubscriptBox["\[Beta]R", 
         RowBox[{"1", "\[Rule]", "1"}]]}], "+", 
       SubscriptBox["\[Tau]", "1"], "+", 
       SubscriptBox["\[Omega]", "1"]}], ")"}], " ", 
     SuperscriptBox[
      RowBox[{"(", 
       RowBox[{
        SubscriptBox["\[Tau]C", "1"], "+", 
        SubscriptBox["\[Omega]", "1"]}], ")"}], "2"]}]], 
   RowBox[{
    RowBox[{"(", 
     RowBox[{
      RowBox[{
       SubscriptBox["uR", "1"], " ", 
       RowBox[{"(", 
        RowBox[{
         RowBox[{"-", 
          SubscriptBox["\[Tau]", "1"]}], "+", 
         SubscriptBox["\[Tau]C", "1"]}], ")"}]}], "-", 
      RowBox[{
       RowBox[{"(", 
        RowBox[{
         SubscriptBox["\[Tau]C", "1"], "-", 
         SubscriptBox["\[Omega]", "1"]}], ")"}], " ", 
       RowBox[{"(", 
        RowBox[{
         RowBox[{
          SubscriptBox["N", "1"], " ", 
          SubscriptBox["\[Beta]R", 
           RowBox[{"1", "\[Rule]", "1"}]]}], "+", 
         SubscriptBox["\[Tau]", "1"], "+", 
         SubscriptBox["\[Omega]", "1"]}], ")"}]}], "+", 
      RowBox[{"aR", " ", 
       RowBox[{"(", 
        RowBox[{
         SubscriptBox["\[Tau]C", "1"], "+", 
         SubscriptBox["\[Omega]", "1"]}], ")"}]}], "-", 
      SqrtBox[
       RowBox[{
        RowBox[{
         SubsuperscriptBox["uR", "1", "2"], " ", 
         SuperscriptBox[
          RowBox[{"(", 
           RowBox[{
            SubscriptBox["\[Tau]", "1"], "-", 
            SubscriptBox["\[Tau]C", "1"]}], ")"}], "2"]}], "+", 
        RowBox[{
         SubsuperscriptBox["\[Tau]C", "1", "2"], " ", 
         SuperscriptBox[
          RowBox[{"(", 
           RowBox[{
            RowBox[{"-", "aR"}], "+", 
            RowBox[{
             SubscriptBox["N", "1"], " ", 
             SubscriptBox["\[Beta]R", 
              RowBox[{"1", "\[Rule]", "1"}]]}], "+", 
            SubscriptBox["\[Tau]", "1"], "+", 
            SubscriptBox["\[Omega]", "1"]}], ")"}], "2"]}], "+", 
        RowBox[{
         SubsuperscriptBox["\[Omega]", "1", "2"], " ", 
         SuperscriptBox[
          RowBox[{"(", 
           RowBox[{"aR", "+", 
            RowBox[{
             SubscriptBox["N", "1"], " ", 
             SubscriptBox["\[Beta]R", 
              RowBox[{"1", "\[Rule]", "1"}]]}], "+", 
            SubscriptBox["\[Tau]", "1"], "+", 
            SubscriptBox["\[Omega]", "1"]}], ")"}], "2"]}], "+", 
        RowBox[{"2", " ", 
         SubscriptBox["uR", "1"], " ", 
         RowBox[{"(", 
          RowBox[{
           SubscriptBox["\[Tau]", "1"], "-", 
           SubscriptBox["\[Tau]C", "1"]}], ")"}], " ", 
         RowBox[{"(", 
          RowBox[{
           RowBox[{"-", "aR"}], "+", 
           RowBox[{
            SubscriptBox["N", "1"], " ", 
            SubscriptBox["\[Beta]R", 
             RowBox[{"1", "\[Rule]", "1"}]]}], "+", 
           SubscriptBox["\[Tau]", "1"], "+", 
           SubscriptBox["\[Omega]", "1"]}], ")"}], " ", 
         RowBox[{"(", 
          RowBox[{
           SubscriptBox["\[Tau]C", "1"], "+", 
           SubscriptBox["\[Omega]", "1"]}], ")"}]}], "+", 
        RowBox[{"2", " ", 
         SubscriptBox["\[Tau]C", "1"], " ", 
         SubscriptBox["\[Omega]", "1"], " ", 
         RowBox[{"(", 
          RowBox[{
           SuperscriptBox["aR", "2"], "+", 
           SuperscriptBox[
            RowBox[{"(", 
             RowBox[{
              RowBox[{
               SubscriptBox["N", "1"], " ", 
               SubscriptBox["\[Beta]R", 
                RowBox[{"1", "\[Rule]", "1"}]]}], "+", 
              SubscriptBox["\[Tau]", "1"], "+", 
              SubscriptBox["\[Omega]", "1"]}], ")"}], "2"]}], ")"}]}]}]]}], 
     ")"}], " ", 
    RowBox[{"(", 
     RowBox[{
      RowBox[{
       SubsuperscriptBox["uR", "1", "2"], " ", 
       RowBox[{"(", 
        RowBox[{
         SubscriptBox["\[Tau]", "1"], "-", 
         SubscriptBox["\[Tau]C", "1"]}], ")"}], " ", 
       RowBox[{"(", 
        RowBox[{
         SubscriptBox["\[Tau]", "1"], "+", 
         SubscriptBox["\[Omega]", "1"]}], ")"}]}], "+", 
      RowBox[{
       SubscriptBox["uR", "1"], " ", 
       RowBox[{"(", 
        RowBox[{
         SubscriptBox["\[Tau]", "1"], "+", 
         SubscriptBox["\[Omega]", "1"]}], ")"}], " ", 
       RowBox[{"(", 
        RowBox[{
         RowBox[{
          RowBox[{"-", 
           RowBox[{"(", 
            RowBox[{"aR", "-", 
             RowBox[{
              SubscriptBox["N", "1"], " ", 
              SubscriptBox["\[Beta]R", 
               RowBox[{"1", "\[Rule]", "1"}]]}], "-", 
             RowBox[{"2", " ", 
              SubscriptBox["\[Tau]", "1"]}], "+", 
             SubscriptBox["\[Tau]C", "1"], "-", 
             SubscriptBox["\[Omega]", "1"]}], ")"}]}], " ", 
          RowBox[{"(", 
           RowBox[{
            SubscriptBox["\[Tau]C", "1"], "+", 
            SubscriptBox["\[Omega]", "1"]}], ")"}]}], "-", 
         SqrtBox[
          RowBox[{
           RowBox[{
            SubsuperscriptBox["uR", "1", "2"], " ", 
            SuperscriptBox[
             RowBox[{"(", 
              RowBox[{
               SubscriptBox["\[Tau]", "1"], "-", 
               SubscriptBox["\[Tau]C", "1"]}], ")"}], "2"]}], "+", 
           RowBox[{
            SubsuperscriptBox["\[Tau]C", "1", "2"], " ", 
            SuperscriptBox[
             RowBox[{"(", 
              RowBox[{
               RowBox[{"-", "aR"}], "+", 
               RowBox[{
                SubscriptBox["N", "1"], " ", 
                SubscriptBox["\[Beta]R", 
                 RowBox[{"1", "\[Rule]", "1"}]]}], "+", 
               SubscriptBox["\[Tau]", "1"], "+", 
               SubscriptBox["\[Omega]", "1"]}], ")"}], "2"]}], "+", 
           RowBox[{
            SubsuperscriptBox["\[Omega]", "1", "2"], " ", 
            SuperscriptBox[
             RowBox[{"(", 
              RowBox[{"aR", "+", 
               RowBox[{
                SubscriptBox["N", "1"], " ", 
                SubscriptBox["\[Beta]R", 
                 RowBox[{"1", "\[Rule]", "1"}]]}], "+", 
               SubscriptBox["\[Tau]", "1"], "+", 
               SubscriptBox["\[Omega]", "1"]}], ")"}], "2"]}], "+", 
           RowBox[{"2", " ", 
            SubscriptBox["uR", "1"], " ", 
            RowBox[{"(", 
             RowBox[{
              SubscriptBox["\[Tau]", "1"], "-", 
              SubscriptBox["\[Tau]C", "1"]}], ")"}], " ", 
            RowBox[{"(", 
             RowBox[{
              RowBox[{"-", "aR"}], "+", 
              RowBox[{
               SubscriptBox["N", "1"], " ", 
               SubscriptBox["\[Beta]R", 
                RowBox[{"1", "\[Rule]", "1"}]]}], "+", 
              SubscriptBox["\[Tau]", "1"], "+", 
              SubscriptBox["\[Omega]", "1"]}], ")"}], " ", 
            RowBox[{"(", 
             RowBox[{
              SubscriptBox["\[Tau]C", "1"], "+", 
              SubscriptBox["\[Omega]", "1"]}], ")"}]}], "+", 
           RowBox[{"2", " ", 
            SubscriptBox["\[Tau]C", "1"], " ", 
            SubscriptBox["\[Omega]", "1"], " ", 
            RowBox[{"(", 
             RowBox[{
              SuperscriptBox["aR", "2"], "+", 
              SuperscriptBox[
               RowBox[{"(", 
                RowBox[{
                 RowBox[{
                  SubscriptBox["N", "1"], " ", 
                  SubscriptBox["\[Beta]R", 
                   RowBox[{"1", "\[Rule]", "1"}]]}], "+", 
                 SubscriptBox["\[Tau]", "1"], "+", 
                 SubscriptBox["\[Omega]", "1"]}], ")"}], "2"]}], ")"}]}]}]]}],
         ")"}]}], "+", 
      RowBox[{
       RowBox[{"(", 
        RowBox[{
         SubscriptBox["\[Tau]C", "1"], "+", 
         SubscriptBox["\[Omega]", "1"]}], ")"}], " ", 
       RowBox[{"(", 
        RowBox[{
         RowBox[{
          RowBox[{"(", 
           RowBox[{
            SubscriptBox["\[Tau]", "1"], "+", 
            SubscriptBox["\[Omega]", "1"]}], ")"}], " ", 
          RowBox[{"(", 
           RowBox[{
            RowBox[{
             SubscriptBox["N", "1"], " ", 
             SubscriptBox["\[Beta]R", 
              RowBox[{"1", "\[Rule]", "1"}]]}], "+", 
            SubscriptBox["\[Tau]", "1"], "+", 
            SubscriptBox["\[Omega]", "1"]}], ")"}], " ", 
          RowBox[{"(", 
           RowBox[{
            SubscriptBox["\[Tau]C", "1"], "+", 
            SubscriptBox["\[Omega]", "1"]}], ")"}]}], "+", 
         RowBox[{"aR", " ", 
          RowBox[{"(", 
           RowBox[{
            RowBox[{"2", " ", 
             SubscriptBox["N", "1"], " ", 
             SubscriptBox["\[Beta]R", 
              RowBox[{"1", "\[Rule]", "1"}]], " ", 
             SubscriptBox["\[Omega]", "1"]}], "-", 
            RowBox[{
             RowBox[{"(", 
              RowBox[{
               SubscriptBox["\[Tau]C", "1"], "-", 
               SubscriptBox["\[Omega]", "1"]}], ")"}], " ", 
             RowBox[{"(", 
              RowBox[{
               SubscriptBox["\[Tau]", "1"], "+", 
               SubscriptBox["\[Omega]", "1"]}], ")"}]}]}], ")"}]}], "-", 
         RowBox[{
          SubscriptBox["\[Tau]", "1"], " ", 
          SqrtBox[
           RowBox[{
            RowBox[{
             SubsuperscriptBox["uR", "1", "2"], " ", 
             SuperscriptBox[
              RowBox[{"(", 
               RowBox[{
                SubscriptBox["\[Tau]", "1"], "-", 
                SubscriptBox["\[Tau]C", "1"]}], ")"}], "2"]}], "+", 
            RowBox[{
             SubsuperscriptBox["\[Tau]C", "1", "2"], " ", 
             SuperscriptBox[
              RowBox[{"(", 
               RowBox[{
                RowBox[{"-", "aR"}], "+", 
                RowBox[{
                 SubscriptBox["N", "1"], " ", 
                 SubscriptBox["\[Beta]R", 
                  RowBox[{"1", "\[Rule]", "1"}]]}], "+", 
                SubscriptBox["\[Tau]", "1"], "+", 
                SubscriptBox["\[Omega]", "1"]}], ")"}], "2"]}], "+", 
            RowBox[{
             SubsuperscriptBox["\[Omega]", "1", "2"], " ", 
             SuperscriptBox[
              RowBox[{"(", 
               RowBox[{"aR", "+", 
                RowBox[{
                 SubscriptBox["N", "1"], " ", 
                 SubscriptBox["\[Beta]R", 
                  RowBox[{"1", "\[Rule]", "1"}]]}], "+", 
                SubscriptBox["\[Tau]", "1"], "+", 
                SubscriptBox["\[Omega]", "1"]}], ")"}], "2"]}], "+", 
            RowBox[{"2", " ", 
             SubscriptBox["uR", "1"], " ", 
             RowBox[{"(", 
              RowBox[{
               SubscriptBox["\[Tau]", "1"], "-", 
               SubscriptBox["\[Tau]C", "1"]}], ")"}], " ", 
             RowBox[{"(", 
              RowBox[{
               RowBox[{"-", "aR"}], "+", 
               RowBox[{
                SubscriptBox["N", "1"], " ", 
                SubscriptBox["\[Beta]R", 
                 RowBox[{"1", "\[Rule]", "1"}]]}], "+", 
               SubscriptBox["\[Tau]", "1"], "+", 
               SubscriptBox["\[Omega]", "1"]}], ")"}], " ", 
             RowBox[{"(", 
              RowBox[{
               SubscriptBox["\[Tau]C", "1"], "+", 
               SubscriptBox["\[Omega]", "1"]}], ")"}]}], "+", 
            RowBox[{"2", " ", 
             SubscriptBox["\[Tau]C", "1"], " ", 
             SubscriptBox["\[Omega]", "1"], " ", 
             RowBox[{"(", 
              RowBox[{
               SuperscriptBox["aR", "2"], "+", 
               SuperscriptBox[
                RowBox[{"(", 
                 RowBox[{
                  RowBox[{
                   SubscriptBox["N", "1"], " ", 
                   SubscriptBox["\[Beta]R", 
                    RowBox[{"1", "\[Rule]", "1"}]]}], "+", 
                  SubscriptBox["\[Tau]", "1"], "+", 
                  SubscriptBox["\[Omega]", "1"]}], ")"}], "2"]}], 
              ")"}]}]}]]}], "-", 
         RowBox[{
          SubscriptBox["\[Omega]", "1"], " ", 
          SqrtBox[
           RowBox[{
            RowBox[{
             SubsuperscriptBox["uR", "1", "2"], " ", 
             SuperscriptBox[
              RowBox[{"(", 
               RowBox[{
                SubscriptBox["\[Tau]", "1"], "-", 
                SubscriptBox["\[Tau]C", "1"]}], ")"}], "2"]}], "+", 
            RowBox[{
             SubsuperscriptBox["\[Tau]C", "1", "2"], " ", 
             SuperscriptBox[
              RowBox[{"(", 
               RowBox[{
                RowBox[{"-", "aR"}], "+", 
                RowBox[{
                 SubscriptBox["N", "1"], " ", 
                 SubscriptBox["\[Beta]R", 
                  RowBox[{"1", "\[Rule]", "1"}]]}], "+", 
                SubscriptBox["\[Tau]", "1"], "+", 
                SubscriptBox["\[Omega]", "1"]}], ")"}], "2"]}], "+", 
            RowBox[{
             SubsuperscriptBox["\[Omega]", "1", "2"], " ", 
             SuperscriptBox[
              RowBox[{"(", 
               RowBox[{"aR", "+", 
                RowBox[{
                 SubscriptBox["N", "1"], " ", 
                 SubscriptBox["\[Beta]R", 
                  RowBox[{"1", "\[Rule]", "1"}]]}], "+", 
                SubscriptBox["\[Tau]", "1"], "+", 
                SubscriptBox["\[Omega]", "1"]}], ")"}], "2"]}], "+", 
            RowBox[{"2", " ", 
             SubscriptBox["uR", "1"], " ", 
             RowBox[{"(", 
              RowBox[{
               SubscriptBox["\[Tau]", "1"], "-", 
               SubscriptBox["\[Tau]C", "1"]}], ")"}], " ", 
             RowBox[{"(", 
              RowBox[{
               RowBox[{"-", "aR"}], "+", 
               RowBox[{
                SubscriptBox["N", "1"], " ", 
                SubscriptBox["\[Beta]R", 
                 RowBox[{"1", "\[Rule]", "1"}]]}], "+", 
               SubscriptBox["\[Tau]", "1"], "+", 
               SubscriptBox["\[Omega]", "1"]}], ")"}], " ", 
             RowBox[{"(", 
              RowBox[{
               SubscriptBox["\[Tau]C", "1"], "+", 
               SubscriptBox["\[Omega]", "1"]}], ")"}]}], "+", 
            RowBox[{"2", " ", 
             SubscriptBox["\[Tau]C", "1"], " ", 
             SubscriptBox["\[Omega]", "1"], " ", 
             RowBox[{"(", 
              RowBox[{
               SuperscriptBox["aR", "2"], "+", 
               SuperscriptBox[
                RowBox[{"(", 
                 RowBox[{
                  RowBox[{
                   SubscriptBox["N", "1"], " ", 
                   SubscriptBox["\[Beta]R", 
                    RowBox[{"1", "\[Rule]", "1"}]]}], "+", 
                  SubscriptBox["\[Tau]", "1"], "+", 
                  SubscriptBox["\[Omega]", "1"]}], ")"}], "2"]}], 
              ")"}]}]}]]}]}], ")"}]}]}], ")"}]}]}]}]], "Output",
 CellChangeTimes->{{3.7093744774481087`*^9, 3.7093744877721767`*^9}, 
   3.709374623465769*^9, 3.709376359092442*^9, 3.7096226178480062`*^9, 
   3.709878691605598*^9, 3.7098813939041233`*^9, 3.7099600747734833`*^9, 
   3.710054088586296*^9, 3.7100694829410133`*^9, 3.7100857084122477`*^9, 
   3.710133359814652*^9, 3.710564305486292*^9, 3.71065487776479*^9, 
   3.710736297405951*^9, 3.7108233519546127`*^9, 3.7110850754713087`*^9, 
   3.711180226008173*^9, 3.711256100983396*^9, 3.7116971148476477`*^9, 
   3.711790729759364*^9, 3.711871569745617*^9, 3.711956357603219*^9, 
   3.712038132420701*^9, 3.716617696534316*^9, 3.7166411687082987`*^9, 
   3.7172333651516037`*^9, 3.7173179696345997`*^9, 3.7174781615020943`*^9, 
   3.7229464240147467`*^9, 3.7229488199711733`*^9, 3.723960034171327*^9, 
   3.724487699469356*^9, 3.729939919117846*^9, 3.731731420315144*^9, 
   3.731834876030287*^9, 3.733812808212079*^9, 3.735177678680769*^9, 
   3.735899897314036*^9}],

Cell[BoxData[
 RowBox[{"-", 
  RowBox[{
   FractionBox["1", 
    RowBox[{"4", " ", "aR", " ", 
     SubscriptBox["\[Beta]R", 
      RowBox[{"1", "\[Rule]", "1"}]], " ", 
     SubscriptBox["\[Omega]", "1"], " ", 
     RowBox[{"(", 
      RowBox[{
       SubscriptBox["\[Tau]", "1"], "+", 
       SubscriptBox["\[Omega]", "1"]}], ")"}], " ", 
     RowBox[{"(", 
      RowBox[{
       RowBox[{
        SubscriptBox["N", "1"], " ", 
        SubscriptBox["\[Beta]R", 
         RowBox[{"1", "\[Rule]", "1"}]]}], "+", 
       SubscriptBox["\[Tau]", "1"], "+", 
       SubscriptBox["\[Omega]", "1"]}], ")"}]}]], 
   RowBox[{
    RowBox[{"(", 
     RowBox[{
      RowBox[{"aR", " ", 
       RowBox[{"(", 
        RowBox[{
         SubscriptBox["\[Tau]", "1"], "+", 
         SubscriptBox["\[Omega]", "1"]}], ")"}]}], "-", 
      RowBox[{
       RowBox[{"(", 
        RowBox[{
         SubscriptBox["\[Tau]", "1"], "-", 
         SubscriptBox["\[Omega]", "1"]}], ")"}], " ", 
       RowBox[{"(", 
        RowBox[{
         RowBox[{
          SubscriptBox["N", "1"], " ", 
          SubscriptBox["\[Beta]R", 
           RowBox[{"1", "\[Rule]", "1"}]]}], "+", 
         SubscriptBox["\[Tau]", "1"], "+", 
         SubscriptBox["\[Omega]", "1"]}], ")"}]}], "-", 
      SqrtBox[
       RowBox[{
        RowBox[{
         SubsuperscriptBox["\[Tau]", "1", "2"], " ", 
         SuperscriptBox[
          RowBox[{"(", 
           RowBox[{
            RowBox[{"-", "aR"}], "+", 
            RowBox[{
             SubscriptBox["N", "1"], " ", 
             SubscriptBox["\[Beta]R", 
              RowBox[{"1", "\[Rule]", "1"}]]}], "+", 
            SubscriptBox["\[Tau]", "1"], "+", 
            SubscriptBox["\[Omega]", "1"]}], ")"}], "2"]}], "+", 
        RowBox[{
         SubsuperscriptBox["\[Omega]", "1", "2"], " ", 
         SuperscriptBox[
          RowBox[{"(", 
           RowBox[{"aR", "+", 
            RowBox[{
             SubscriptBox["N", "1"], " ", 
             SubscriptBox["\[Beta]R", 
              RowBox[{"1", "\[Rule]", "1"}]]}], "+", 
            SubscriptBox["\[Tau]", "1"], "+", 
            SubscriptBox["\[Omega]", "1"]}], ")"}], "2"]}], "+", 
        RowBox[{"2", " ", 
         SubscriptBox["\[Tau]", "1"], " ", 
         SubscriptBox["\[Omega]", "1"], " ", 
         RowBox[{"(", 
          RowBox[{
           SuperscriptBox["aR", "2"], "+", 
           SuperscriptBox[
            RowBox[{"(", 
             RowBox[{
              RowBox[{
               SubscriptBox["N", "1"], " ", 
               SubscriptBox["\[Beta]R", 
                RowBox[{"1", "\[Rule]", "1"}]]}], "+", 
              SubscriptBox["\[Tau]", "1"], "+", 
              SubscriptBox["\[Omega]", "1"]}], ")"}], "2"]}], ")"}]}]}]]}], 
     ")"}], " ", 
    RowBox[{"(", 
     RowBox[{
      RowBox[{
       SuperscriptBox[
        RowBox[{"(", 
         RowBox[{
          SubscriptBox["\[Tau]", "1"], "+", 
          SubscriptBox["\[Omega]", "1"]}], ")"}], "2"], " ", 
       RowBox[{"(", 
        RowBox[{
         RowBox[{
          SubscriptBox["N", "1"], " ", 
          SubscriptBox["\[Beta]R", 
           RowBox[{"1", "\[Rule]", "1"}]]}], "+", 
         SubscriptBox["\[Tau]", "1"], "+", 
         SubscriptBox["\[Omega]", "1"]}], ")"}]}], "+", 
      RowBox[{"aR", " ", 
       RowBox[{"(", 
        RowBox[{
         RowBox[{"-", 
          SubsuperscriptBox["\[Tau]", "1", "2"]}], "+", 
         RowBox[{
          SubscriptBox["\[Omega]", "1"], " ", 
          RowBox[{"(", 
           RowBox[{
            RowBox[{"2", " ", 
             SubscriptBox["N", "1"], " ", 
             SubscriptBox["\[Beta]R", 
              RowBox[{"1", "\[Rule]", "1"}]]}], "+", 
            SubscriptBox["\[Omega]", "1"]}], ")"}]}]}], ")"}]}], "-", 
      RowBox[{
       SubscriptBox["\[Tau]", "1"], " ", 
       SqrtBox[
        RowBox[{
         RowBox[{
          SubsuperscriptBox["\[Tau]", "1", "2"], " ", 
          SuperscriptBox[
           RowBox[{"(", 
            RowBox[{
             RowBox[{"-", "aR"}], "+", 
             RowBox[{
              SubscriptBox["N", "1"], " ", 
              SubscriptBox["\[Beta]R", 
               RowBox[{"1", "\[Rule]", "1"}]]}], "+", 
             SubscriptBox["\[Tau]", "1"], "+", 
             SubscriptBox["\[Omega]", "1"]}], ")"}], "2"]}], "+", 
         RowBox[{
          SubsuperscriptBox["\[Omega]", "1", "2"], " ", 
          SuperscriptBox[
           RowBox[{"(", 
            RowBox[{"aR", "+", 
             RowBox[{
              SubscriptBox["N", "1"], " ", 
              SubscriptBox["\[Beta]R", 
               RowBox[{"1", "\[Rule]", "1"}]]}], "+", 
             SubscriptBox["\[Tau]", "1"], "+", 
             SubscriptBox["\[Omega]", "1"]}], ")"}], "2"]}], "+", 
         RowBox[{"2", " ", 
          SubscriptBox["\[Tau]", "1"], " ", 
          SubscriptBox["\[Omega]", "1"], " ", 
          RowBox[{"(", 
           RowBox[{
            SuperscriptBox["aR", "2"], "+", 
            SuperscriptBox[
             RowBox[{"(", 
              RowBox[{
               RowBox[{
                SubscriptBox["N", "1"], " ", 
                SubscriptBox["\[Beta]R", 
                 RowBox[{"1", "\[Rule]", "1"}]]}], "+", 
               SubscriptBox["\[Tau]", "1"], "+", 
               SubscriptBox["\[Omega]", "1"]}], ")"}], "2"]}], ")"}]}]}]]}], 
      "-", 
      RowBox[{
       SubscriptBox["\[Omega]", "1"], " ", 
       SqrtBox[
        RowBox[{
         RowBox[{
          SubsuperscriptBox["\[Tau]", "1", "2"], " ", 
          SuperscriptBox[
           RowBox[{"(", 
            RowBox[{
             RowBox[{"-", "aR"}], "+", 
             RowBox[{
              SubscriptBox["N", "1"], " ", 
              SubscriptBox["\[Beta]R", 
               RowBox[{"1", "\[Rule]", "1"}]]}], "+", 
             SubscriptBox["\[Tau]", "1"], "+", 
             SubscriptBox["\[Omega]", "1"]}], ")"}], "2"]}], "+", 
         RowBox[{
          SubsuperscriptBox["\[Omega]", "1", "2"], " ", 
          SuperscriptBox[
           RowBox[{"(", 
            RowBox[{"aR", "+", 
             RowBox[{
              SubscriptBox["N", "1"], " ", 
              SubscriptBox["\[Beta]R", 
               RowBox[{"1", "\[Rule]", "1"}]]}], "+", 
             SubscriptBox["\[Tau]", "1"], "+", 
             SubscriptBox["\[Omega]", "1"]}], ")"}], "2"]}], "+", 
         RowBox[{"2", " ", 
          SubscriptBox["\[Tau]", "1"], " ", 
          SubscriptBox["\[Omega]", "1"], " ", 
          RowBox[{"(", 
           RowBox[{
            SuperscriptBox["aR", "2"], "+", 
            SuperscriptBox[
             RowBox[{"(", 
              RowBox[{
               RowBox[{
                SubscriptBox["N", "1"], " ", 
                SubscriptBox["\[Beta]R", 
                 RowBox[{"1", "\[Rule]", "1"}]]}], "+", 
               SubscriptBox["\[Tau]", "1"], "+", 
               SubscriptBox["\[Omega]", "1"]}], ")"}], "2"]}], ")"}]}]}]]}], 
      "+", 
      RowBox[{
       SubscriptBox["uR", "1"], " ", 
       RowBox[{"(", 
        RowBox[{
         RowBox[{
          RowBox[{"-", 
           RowBox[{"(", 
            RowBox[{"aR", "-", 
             RowBox[{
              SubscriptBox["N", "1"], " ", 
              SubscriptBox["\[Beta]R", 
               RowBox[{"1", "\[Rule]", "1"}]]}], "-", 
             SubscriptBox["\[Tau]", "1"], "-", 
             SubscriptBox["\[Omega]", "1"]}], ")"}]}], " ", 
          RowBox[{"(", 
           RowBox[{
            SubscriptBox["\[Tau]", "1"], "+", 
            SubscriptBox["\[Omega]", "1"]}], ")"}]}], "-", 
         SqrtBox[
          RowBox[{
           RowBox[{
            SubsuperscriptBox["\[Tau]", "1", "2"], " ", 
            SuperscriptBox[
             RowBox[{"(", 
              RowBox[{
               RowBox[{"-", "aR"}], "+", 
               RowBox[{
                SubscriptBox["N", "1"], " ", 
                SubscriptBox["\[Beta]R", 
                 RowBox[{"1", "\[Rule]", "1"}]]}], "+", 
               SubscriptBox["\[Tau]", "1"], "+", 
               SubscriptBox["\[Omega]", "1"]}], ")"}], "2"]}], "+", 
           RowBox[{
            SubsuperscriptBox["\[Omega]", "1", "2"], " ", 
            SuperscriptBox[
             RowBox[{"(", 
              RowBox[{"aR", "+", 
               RowBox[{
                SubscriptBox["N", "1"], " ", 
                SubscriptBox["\[Beta]R", 
                 RowBox[{"1", "\[Rule]", "1"}]]}], "+", 
               SubscriptBox["\[Tau]", "1"], "+", 
               SubscriptBox["\[Omega]", "1"]}], ")"}], "2"]}], "+", 
           RowBox[{"2", " ", 
            SubscriptBox["\[Tau]", "1"], " ", 
            SubscriptBox["\[Omega]", "1"], " ", 
            RowBox[{"(", 
             RowBox[{
              SuperscriptBox["aR", "2"], "+", 
              SuperscriptBox[
               RowBox[{"(", 
                RowBox[{
                 RowBox[{
                  SubscriptBox["N", "1"], " ", 
                  SubscriptBox["\[Beta]R", 
                   RowBox[{"1", "\[Rule]", "1"}]]}], "+", 
                 SubscriptBox["\[Tau]", "1"], "+", 
                 SubscriptBox["\[Omega]", "1"]}], ")"}], "2"]}], ")"}]}]}]]}],
         ")"}]}]}], ")"}]}]}]}]], "Output",
 CellChangeTimes->{{3.7093744774481087`*^9, 3.7093744877721767`*^9}, 
   3.709374623465769*^9, 3.709376359092442*^9, 3.7096226178480062`*^9, 
   3.709878691605598*^9, 3.7098813939041233`*^9, 3.7099600747734833`*^9, 
   3.710054088586296*^9, 3.7100694829410133`*^9, 3.7100857084122477`*^9, 
   3.710133359814652*^9, 3.710564305486292*^9, 3.71065487776479*^9, 
   3.710736297405951*^9, 3.7108233519546127`*^9, 3.7110850754713087`*^9, 
   3.711180226008173*^9, 3.711256100983396*^9, 3.7116971148476477`*^9, 
   3.711790729759364*^9, 3.711871569745617*^9, 3.711956357603219*^9, 
   3.712038132420701*^9, 3.716617696534316*^9, 3.7166411687082987`*^9, 
   3.7172333651516037`*^9, 3.7173179696345997`*^9, 3.7174781615020943`*^9, 
   3.7229464240147467`*^9, 3.7229488199711733`*^9, 3.723960034171327*^9, 
   3.724487699469356*^9, 3.729939919117846*^9, 3.731731420315144*^9, 
   3.731834876030287*^9, 3.733812808212079*^9, 3.735177678680769*^9, 
   3.7358999006843987`*^9}],

Cell[BoxData[
 FractionBox[
  RowBox[{
   RowBox[{"(", 
    RowBox[{
     RowBox[{"-", 
      SubscriptBox["uR", "1"]}], "+", 
     RowBox[{
      SubscriptBox["N", "1"], " ", 
      SubscriptBox["\[Beta]R", 
       RowBox[{"1", "\[Rule]", "1"}]]}]}], ")"}], " ", 
   SubscriptBox["\[Tau]", "1"]}], 
  RowBox[{
   SubscriptBox["\[Beta]R", 
    RowBox[{"1", "\[Rule]", "1"}]], " ", 
   RowBox[{"(", 
    RowBox[{
     SubscriptBox["\[Tau]", "1"], "+", 
     SubscriptBox["\[Omega]", "1"]}], ")"}]}]]], "Output",
 CellChangeTimes->{{3.7093744774481087`*^9, 3.7093744877721767`*^9}, 
   3.709374623465769*^9, 3.709376359092442*^9, 3.7096226178480062`*^9, 
   3.709878691605598*^9, 3.7098813939041233`*^9, 3.7099600747734833`*^9, 
   3.710054088586296*^9, 3.7100694829410133`*^9, 3.7100857084122477`*^9, 
   3.710133359814652*^9, 3.710564305486292*^9, 3.71065487776479*^9, 
   3.710736297405951*^9, 3.7108233519546127`*^9, 3.7110850754713087`*^9, 
   3.711180226008173*^9, 3.711256100983396*^9, 3.7116971148476477`*^9, 
   3.711790729759364*^9, 3.711871569745617*^9, 3.711956357603219*^9, 
   3.712038132420701*^9, 3.716617696534316*^9, 3.7166411687082987`*^9, 
   3.7172333651516037`*^9, 3.7173179696345997`*^9, 3.7174781615020943`*^9, 
   3.7229464240147467`*^9, 3.7229488199711733`*^9, 3.723960034171327*^9, 
   3.724487699469356*^9, 3.729939919117846*^9, 3.731731420315144*^9, 
   3.731834876030287*^9, 3.733812808212079*^9, 3.735177678680769*^9, 
   3.735899904357588*^9}]
}, Open  ]],

Cell["assuming small treatment rate:", "Text",
 CellChangeTimes->{{3.709376402932023*^9, 3.7093764074435463`*^9}}],

Cell[CellGroupData[{

Cell[BoxData[{
 RowBox[{"solTR", "=", 
  RowBox[{
   RowBox[{"(", 
    RowBox[{
     RowBox[{"Assuming", "[", 
      RowBox[{
       RowBox[{"{", 
        RowBox[{
         RowBox[{"aR", ">", "0"}], ",", 
         RowBox[{
          SubscriptBox["\[Beta]R", 
           RowBox[{"1", "\[Rule]", "1"}]], ">", "0"}], ",", 
         RowBox[{
          SubscriptBox["\[Tau]", "1"], ">", "0"}], ",", 
         RowBox[{
          SubscriptBox["\[Tau]C", "1"], ">", "0"}], ",", 
         RowBox[{
          SubscriptBox["\[Omega]", "1"], ">", "0"}], ",", 
         RowBox[{
          SubscriptBox["N", "1"], ">", "0"}]}], "}"}], ",", 
       RowBox[{
        RowBox[{"Series", "[", 
         RowBox[{
          RowBox[{
           RowBox[{
            SubscriptBox["TR", "1"], "/.", 
            RowBox[{"soleqRnointermixing", "[", 
             RowBox[{"[", "2", "]"}], "]"}]}], "/.", 
           RowBox[{"{", 
            RowBox[{
             RowBox[{
              SubscriptBox["\[Tau]", "1"], "\[Rule]", 
              RowBox[{"\[Epsilon]", " ", 
               SubscriptBox["\[Tau]", "1"]}]}], ",", 
             RowBox[{
              SubscriptBox["\[Tau]C", "1"], "\[Rule]", 
              RowBox[{"\[Epsilon]", " ", 
               SubscriptBox["\[Tau]C", "1"]}]}]}], "}"}]}], ",", 
          RowBox[{"{", 
           RowBox[{"\[Epsilon]", ",", "0", ",", "1"}], "}"}]}], "]"}], "//", 
        "FullSimplify"}]}], "]"}], "//", "Normal"}], ")"}], "/.", 
   RowBox[{"\[Epsilon]", "\[Rule]", "1"}]}]}], "\[IndentingNewLine]", 
 RowBox[{
  RowBox[{
   RowBox[{"D", "[", 
    RowBox[{"solTR", ",", 
     SubscriptBox["\[Tau]", "1"]}], "]"}], "//", "FullSimplify"}], " ", 
  RowBox[{"(*", " ", 
   RowBox[{"TR", " ", "increases", " ", "with", " ", 
    SubscriptBox["\[Tau]", "1"]}], " ", "*)"}]}], "\[IndentingNewLine]", 
 RowBox[{
  RowBox[{"D", "[", 
   RowBox[{"solTR", ",", 
    SubscriptBox["\[Tau]C", "1"]}], "]"}], "//", "FullSimplify", " ", 
  RowBox[{"(*", " ", 
   RowBox[{"TR", " ", "increases", " ", "with", " ", 
    SubscriptBox["\[Tau]C", "1"]}], " ", "*)"}]}]}], "Input",
 CellChangeTimes->{{3.709376410349931*^9, 3.7093764106638947`*^9}, {
  3.709377897818699*^9, 3.709377901603158*^9}, {3.7099880604078217`*^9, 
  3.7099880930042353`*^9}}],

Cell[BoxData[
 FractionBox[
  RowBox[{
   RowBox[{"(", 
    RowBox[{
     RowBox[{"-", 
      SubscriptBox["uR", "1"]}], "+", 
     RowBox[{
      SubscriptBox["N", "1"], " ", 
      SubscriptBox["\[Beta]R", 
       RowBox[{"1", "\[Rule]", "1"}]]}]}], ")"}], " ", 
   RowBox[{"(", 
    RowBox[{
     RowBox[{
      SubscriptBox["uR", "1"], " ", 
      RowBox[{"(", 
       RowBox[{
        SubscriptBox["\[Tau]", "1"], "-", 
        SubscriptBox["\[Tau]C", "1"]}], ")"}]}], "+", 
     RowBox[{
      SubscriptBox["\[Tau]C", "1"], " ", 
      RowBox[{"(", 
       RowBox[{
        RowBox[{
         SubscriptBox["N", "1"], " ", 
         SubscriptBox["\[Beta]R", 
          RowBox[{"1", "\[Rule]", "1"}]]}], "+", 
        SubscriptBox["\[Omega]", "1"]}], ")"}]}]}], ")"}]}], 
  RowBox[{
   SubscriptBox["\[Beta]R", 
    RowBox[{"1", "\[Rule]", "1"}]], " ", 
   SubscriptBox["\[Omega]", "1"], " ", 
   RowBox[{"(", 
    RowBox[{"aR", "+", 
     RowBox[{
      SubscriptBox["N", "1"], " ", 
      SubscriptBox["\[Beta]R", 
       RowBox[{"1", "\[Rule]", "1"}]]}], "+", 
     SubscriptBox["\[Omega]", "1"]}], ")"}]}]]], "Output",
 CellChangeTimes->{
  3.709376411775517*^9, 3.709377902322977*^9, 3.709622624120816*^9, 
   3.7096228658872223`*^9, 3.709878698120747*^9, 3.709881406149517*^9, 
   3.709960081383581*^9, {3.709988068359988*^9, 3.709988080675777*^9}, 
   3.710054095366989*^9, 3.710069493229426*^9, 3.710085715024353*^9, 
   3.7101333670134897`*^9, 3.710564312337617*^9, 3.710654884502821*^9, 
   3.7107363044706717`*^9, 3.710823357326783*^9, 3.711085082289339*^9, 
   3.711180232992462*^9, 3.711256107470455*^9, 3.711697122228334*^9, 
   3.711790737666235*^9, 3.711871576808704*^9, 3.711956364318104*^9, 
   3.712038138902876*^9, 3.716617703780466*^9, 3.7166411753646193`*^9, 
   3.717233372400242*^9, 3.7173179760881567`*^9, 3.717478169023466*^9, 
   3.722946431079796*^9, 3.722948826683082*^9, 3.7239600407976017`*^9, 
   3.724487706369186*^9, 3.7299399268806753`*^9, 3.731731427240913*^9, 
   3.7318348832781677`*^9, 3.733812815306692*^9, 3.735177685608233*^9, 
   3.735899905345902*^9}],

Cell[BoxData[
 FractionBox[
  RowBox[{
   SubscriptBox["uR", "1"], " ", 
   RowBox[{"(", 
    RowBox[{
     RowBox[{"-", 
      SubscriptBox["uR", "1"]}], "+", 
     RowBox[{
      SubscriptBox["N", "1"], " ", 
      SubscriptBox["\[Beta]R", 
       RowBox[{"1", "\[Rule]", "1"}]]}]}], ")"}]}], 
  RowBox[{
   SubscriptBox["\[Beta]R", 
    RowBox[{"1", "\[Rule]", "1"}]], " ", 
   SubscriptBox["\[Omega]", "1"], " ", 
   RowBox[{"(", 
    RowBox[{"aR", "+", 
     RowBox[{
      SubscriptBox["N", "1"], " ", 
      SubscriptBox["\[Beta]R", 
       RowBox[{"1", "\[Rule]", "1"}]]}], "+", 
     SubscriptBox["\[Omega]", "1"]}], ")"}]}]]], "Output",
 CellChangeTimes->{
  3.709376411775517*^9, 3.709377902322977*^9, 3.709622624120816*^9, 
   3.7096228658872223`*^9, 3.709878698120747*^9, 3.709881406149517*^9, 
   3.709960081383581*^9, {3.709988068359988*^9, 3.709988080675777*^9}, 
   3.710054095366989*^9, 3.710069493229426*^9, 3.710085715024353*^9, 
   3.7101333670134897`*^9, 3.710564312337617*^9, 3.710654884502821*^9, 
   3.7107363044706717`*^9, 3.710823357326783*^9, 3.711085082289339*^9, 
   3.711180232992462*^9, 3.711256107470455*^9, 3.711697122228334*^9, 
   3.711790737666235*^9, 3.711871576808704*^9, 3.711956364318104*^9, 
   3.712038138902876*^9, 3.716617703780466*^9, 3.7166411753646193`*^9, 
   3.717233372400242*^9, 3.7173179760881567`*^9, 3.717478169023466*^9, 
   3.722946431079796*^9, 3.722948826683082*^9, 3.7239600407976017`*^9, 
   3.724487706369186*^9, 3.7299399268806753`*^9, 3.731731427240913*^9, 
   3.7318348832781677`*^9, 3.733812815306692*^9, 3.735177685608233*^9, 
   3.735899905394711*^9}],

Cell[BoxData[
 FractionBox[
  RowBox[{
   RowBox[{"(", 
    RowBox[{
     RowBox[{"-", 
      SubscriptBox["uR", "1"]}], "+", 
     RowBox[{
      SubscriptBox["N", "1"], " ", 
      SubscriptBox["\[Beta]R", 
       RowBox[{"1", "\[Rule]", "1"}]]}]}], ")"}], " ", 
   RowBox[{"(", 
    RowBox[{
     RowBox[{"-", 
      SubscriptBox["uR", "1"]}], "+", 
     RowBox[{
      SubscriptBox["N", "1"], " ", 
      SubscriptBox["\[Beta]R", 
       RowBox[{"1", "\[Rule]", "1"}]]}], "+", 
     SubscriptBox["\[Omega]", "1"]}], ")"}]}], 
  RowBox[{
   SubscriptBox["\[Beta]R", 
    RowBox[{"1", "\[Rule]", "1"}]], " ", 
   SubscriptBox["\[Omega]", "1"], " ", 
   RowBox[{"(", 
    RowBox[{"aR", "+", 
     RowBox[{
      SubscriptBox["N", "1"], " ", 
      SubscriptBox["\[Beta]R", 
       RowBox[{"1", "\[Rule]", "1"}]]}], "+", 
     SubscriptBox["\[Omega]", "1"]}], ")"}]}]]], "Output",
 CellChangeTimes->{
  3.709376411775517*^9, 3.709377902322977*^9, 3.709622624120816*^9, 
   3.7096228658872223`*^9, 3.709878698120747*^9, 3.709881406149517*^9, 
   3.709960081383581*^9, {3.709988068359988*^9, 3.709988080675777*^9}, 
   3.710054095366989*^9, 3.710069493229426*^9, 3.710085715024353*^9, 
   3.7101333670134897`*^9, 3.710564312337617*^9, 3.710654884502821*^9, 
   3.7107363044706717`*^9, 3.710823357326783*^9, 3.711085082289339*^9, 
   3.711180232992462*^9, 3.711256107470455*^9, 3.711697122228334*^9, 
   3.711790737666235*^9, 3.711871576808704*^9, 3.711956364318104*^9, 
   3.712038138902876*^9, 3.716617703780466*^9, 3.7166411753646193`*^9, 
   3.717233372400242*^9, 3.7173179760881567`*^9, 3.717478169023466*^9, 
   3.722946431079796*^9, 3.722948826683082*^9, 3.7239600407976017`*^9, 
   3.724487706369186*^9, 3.7299399268806753`*^9, 3.731731427240913*^9, 
   3.7318348832781677`*^9, 3.733812815306692*^9, 3.735177685608233*^9, 
   3.7358999054312277`*^9}]
}, Open  ]],

Cell[BoxData[
 RowBox[{"\[IndentingNewLine]", 
  RowBox[{"(*", " ", 
   RowBox[{
    RowBox[{
     RowBox[{
      RowBox[{
       RowBox[{
       "previous", " ", "expressions", " ", "when", " ", "the", " ", 
        "treatment", " ", "rates", " ", "were"}], " ", "\[IndentingNewLine]", 
       "-", 
       RowBox[{"(", 
        RowBox[{
         RowBox[{"Table", "[", 
          RowBox[{
           SubscriptBox["YR", "i"], ",", 
           RowBox[{"{", 
            RowBox[{"i", ",", "nstate"}], "}"}]}], "]"}], "/.", 
         "soleqRnointermixing"}], ")"}], "+", 
       RowBox[{"Table", "[", 
        RowBox[{
         RowBox[{
          RowBox[{"(", 
           RowBox[{
            SubscriptBox["N", "i"], "-", 
            FractionBox[
             SubscriptBox["uR", "i"], 
             SubscriptBox["\[Beta]R", 
              RowBox[{"i", "\[Rule]", "i"}]]]}], ")"}], 
          FractionBox[
           RowBox[{
            RowBox[{
             RowBox[{"(", " ", 
              RowBox[{"1", "-", 
               SubscriptBox["fT", "i"]}], ")"}], " ", 
             SubscriptBox["N", "i"], " ", 
             SubscriptBox["\[Beta]R", 
              RowBox[{"i", "\[Rule]", "i"}]]}], "+", 
            SubscriptBox["\[Omega]", "i"]}], 
           RowBox[{
            RowBox[{
             SubscriptBox["N", "i"], " ", 
             SubscriptBox["\[Beta]R", 
              RowBox[{"i", "\[Rule]", "i"}]]}], "+", 
            SubscriptBox["\[Tau]", "i"], "+", 
            SubscriptBox["\[Omega]", "i"]}]]}], ",", 
         RowBox[{"{", 
          RowBox[{"i", ",", "nstate"}], "}"}]}], "]"}]}], "//", 
      RowBox[{
       RowBox[{"Simplify", "\[IndentingNewLine]", 
        RowBox[{"-", 
         RowBox[{"(", 
          RowBox[{
           RowBox[{"Table", "[", 
            RowBox[{
             SubscriptBox["TR", "i"], ",", 
             RowBox[{"{", 
              RowBox[{"i", ",", "nstate"}], "}"}]}], "]"}], "/.", 
           "soleqRnointermixing"}], ")"}]}]}], "+", 
       RowBox[{"Table", "[", 
        RowBox[{
         RowBox[{
          RowBox[{"(", 
           RowBox[{
            SubscriptBox["N", "i"], "-", 
            FractionBox[
             SubscriptBox["uR", "i"], 
             SubscriptBox["\[Beta]R", 
              RowBox[{"i", "\[Rule]", "i"}]]]}], ")"}], " ", 
          FractionBox[
           RowBox[{
            RowBox[{
             SubscriptBox["fT", "i"], " ", 
             SubscriptBox["N", "i"], " ", 
             SubscriptBox["\[Beta]R", 
              RowBox[{"i", "\[Rule]", "i"}]]}], "+", 
            SubscriptBox["\[Tau]", "i"]}], 
           RowBox[{" ", 
            RowBox[{
             RowBox[{
              SubscriptBox["N", "i"], " ", 
              SubscriptBox["\[Beta]R", 
               RowBox[{"i", "\[Rule]", "i"}]]}], "+", 
             SubscriptBox["\[Tau]", "i"], "+", 
             SubscriptBox["\[Omega]", "i"]}]}]]}], ",", 
         RowBox[{"{", 
          RowBox[{"i", ",", "nstate"}], "}"}]}], "]"}]}]}], "//", 
     RowBox[{"Simplify", "\[IndentingNewLine]", 
      RowBox[{
       RowBox[{"-", 
        RowBox[{"(", 
         RowBox[{
          RowBox[{"Table", "[", 
           RowBox[{
            SubscriptBox["YS", "i"], ",", 
            RowBox[{"{", 
             RowBox[{"i", ",", "nstate"}], "}"}]}], "]"}], "/.", 
          "soleqSnointermixing"}], ")"}]}], "+", 
       RowBox[{"Table", "[", 
        RowBox[{
         RowBox[{
          RowBox[{"(", 
           RowBox[{"1", "-", 
            SubscriptBox["fT", "i"]}], ")"}], " ", 
          SubscriptBox["N", "i"], 
          RowBox[{"(", 
           RowBox[{"1", "-", 
            FractionBox[
             RowBox[{
              SubscriptBox["uS", "i"], "+", 
              SubscriptBox["\[Tau]", "i"]}], 
             RowBox[{
              SubscriptBox["\[Beta]S", 
               RowBox[{"i", "\[Rule]", "i"}]], 
              RowBox[{"(", 
               RowBox[{"1", "-", 
                SubscriptBox["fT", "i"]}], ")"}], " ", 
              SubscriptBox["N", "i"]}]]}], ")"}]}], ",", 
         RowBox[{"{", 
          RowBox[{"i", ",", "nstate"}], "}"}]}], "]"}]}]}]}], "//", 
    "Simplify"}], "\[IndentingNewLine]", "*)"}], 
  "\[IndentingNewLine]"}]], "Input",
 CellChangeTimes->{{3.6956523910650883`*^9, 3.6956523925506573`*^9}, {
  3.695998329864636*^9, 3.695998356913669*^9}, {3.695999249474245*^9, 
  3.6959992514172783`*^9}, {3.696169881252795*^9, 3.6961698846098347`*^9}, {
  3.696170005728314*^9, 3.69617011929918*^9}, {3.696170376431251*^9, 
  3.696170434662016*^9}, {3.696170479537114*^9, 3.69617049119424*^9}, {
  3.696170551627396*^9, 3.696170604708784*^9}, {3.6961706519441433`*^9, 
  3.6961707059924994`*^9}, {3.6961707496825*^9, 3.69617079748354*^9}, {
  3.696170988038128*^9, 3.696171054180517*^9}, {3.696171126151492*^9, 
  3.696171134806303*^9}, {3.709372402653748*^9, 3.709372405951528*^9}, {
  3.7093745275275106`*^9, 3.709374548397574*^9}}],

Cell[CellGroupData[{

Cell[BoxData[{
 RowBox[{
  RowBox[{"soleqR0", "=", 
   RowBox[{"{", 
    RowBox[{
     RowBox[{
      SubscriptBox["YR", "1"], "\[Rule]", "solYR"}], ",", 
     RowBox[{
      SubscriptBox["TR", "1"], "\[Rule]", "solTR"}]}], "}"}]}], 
  "\[IndentingNewLine]", "\[IndentingNewLine]", 
  RowBox[{"(*", " ", 
   RowBox[{
    RowBox[{"for", " ", "the", " ", "sensitive", " ", "strain"}], ",", " ", 
    RowBox[{
    "simply", " ", "replace", " ", "the", " ", "parameters", " ", "as", " ", 
     "relevant"}]}], " ", "*)"}]}], "\[IndentingNewLine]", 
 RowBox[{
  RowBox[{"RtoS3", "=", 
   RowBox[{
    RowBox[{"{", 
     RowBox[{
      RowBox[{"Table", "[", 
       RowBox[{
        RowBox[{
         SubscriptBox["\[Beta]R", 
          RowBox[{"i", "\[Rule]", "j"}]], "->", 
         SubscriptBox["\[Beta]S", 
          RowBox[{"i", "\[Rule]", "j"}]]}], ",", 
        RowBox[{"{", 
         RowBox[{"i", ",", "nstate"}], "}"}], ",", 
        RowBox[{"{", 
         RowBox[{"j", ",", "nstate"}], "}"}]}], "]"}], ",", 
      RowBox[{"Table", "[", 
       RowBox[{
        RowBox[{
         SubscriptBox["\[Beta]S", 
          RowBox[{"i", "\[Rule]", "j"}]], "->", 
         SubscriptBox["\[Beta]R", 
          RowBox[{"i", "\[Rule]", "j"}]]}], ",", 
        RowBox[{"{", 
         RowBox[{"i", ",", "nstate"}], "}"}], ",", 
        RowBox[{"{", 
         RowBox[{"j", ",", "nstate"}], "}"}]}], "]"}], ",", 
      RowBox[{"Table", "[", 
       RowBox[{
        RowBox[{
         SubscriptBox["uR", "i"], "\[Rule]", 
         SubscriptBox["uS", "i"]}], ",", 
        RowBox[{"{", 
         RowBox[{"i", ",", "nstate"}], "}"}]}], "]"}], ",", 
      RowBox[{"Table", "[", 
       RowBox[{
        RowBox[{
         SubscriptBox["uS", "i"], "\[Rule]", 
         SubscriptBox["uR", "i"]}], ",", 
        RowBox[{"{", 
         RowBox[{"i", ",", "nstate"}], "}"}]}], "]"}], ",", 
      RowBox[{"{", 
       RowBox[{
        RowBox[{"aR", "\[Rule]", "aS"}], ",", 
        RowBox[{"aS", "\[Rule]", "aR"}]}], "}"}]}], "}"}], "//", 
    "Flatten"}]}], ";"}], "\[IndentingNewLine]", 
 RowBox[{"soleqS0", "=", 
  RowBox[{
   RowBox[{"(", 
    RowBox[{
     RowBox[{"{", 
      RowBox[{
       RowBox[{
        RowBox[{
         SubscriptBox["YS", "1"], "\[Rule]", "solYR"}], "/.", "RtoS3"}], ",", 
       
       RowBox[{
        RowBox[{
         SubscriptBox["TS", "1"], "\[Rule]", "solTR"}], "/.", "RtoS3"}]}], 
      "}"}], "//", "Normal"}], ")"}], "/.", 
   RowBox[{"\[Epsilon]", "\[Rule]", "1"}]}]}]}], "Input",
 CellChangeTimes->{{3.7093778238623333`*^9, 3.7093778716361933`*^9}, {
  3.709377927444152*^9, 3.709378056968276*^9}, {3.70988010836525*^9, 
  3.709880140269911*^9}, {3.709880268432703*^9, 3.709880275671349*^9}, {
  3.709988114103969*^9, 3.7099881198446283`*^9}, {3.710657592900835*^9, 
  3.710657596754937*^9}}],

Cell[BoxData[
 RowBox[{"{", 
  RowBox[{
   RowBox[{
    SubscriptBox["YR", "1"], "\[Rule]", 
    RowBox[{
     SubscriptBox["N", "1"], "-", 
     FractionBox[
      SubscriptBox["uR", "1"], 
      SubscriptBox["\[Beta]R", 
       RowBox[{"1", "\[Rule]", "1"}]]], "-", 
     FractionBox[
      RowBox[{
       RowBox[{"(", 
        RowBox[{"aR", "-", 
         SubscriptBox["uR", "1"], "+", 
         RowBox[{
          SubscriptBox["N", "1"], " ", 
          SubscriptBox["\[Beta]R", 
           RowBox[{"1", "\[Rule]", "1"}]]}]}], ")"}], " ", 
       RowBox[{"(", 
        RowBox[{
         RowBox[{
          SubscriptBox["uR", "1"], " ", 
          RowBox[{"(", 
           RowBox[{
            SubscriptBox["\[Tau]", "1"], "-", 
            SubscriptBox["\[Tau]C", "1"]}], ")"}]}], "+", 
         RowBox[{
          SubscriptBox["\[Tau]C", "1"], " ", 
          RowBox[{"(", 
           RowBox[{
            RowBox[{
             SubscriptBox["N", "1"], " ", 
             SubscriptBox["\[Beta]R", 
              RowBox[{"1", "\[Rule]", "1"}]]}], "+", 
            SubscriptBox["\[Omega]", "1"]}], ")"}]}]}], ")"}]}], 
      RowBox[{
       SubscriptBox["\[Beta]R", 
        RowBox[{"1", "\[Rule]", "1"}]], " ", 
       SubscriptBox["\[Omega]", "1"], " ", 
       RowBox[{"(", 
        RowBox[{"aR", "+", 
         RowBox[{
          SubscriptBox["N", "1"], " ", 
          SubscriptBox["\[Beta]R", 
           RowBox[{"1", "\[Rule]", "1"}]]}], "+", 
         SubscriptBox["\[Omega]", "1"]}], ")"}]}]]}]}], ",", 
   RowBox[{
    SubscriptBox["TR", "1"], "\[Rule]", 
    FractionBox[
     RowBox[{
      RowBox[{"(", 
       RowBox[{
        RowBox[{"-", 
         SubscriptBox["uR", "1"]}], "+", 
        RowBox[{
         SubscriptBox["N", "1"], " ", 
         SubscriptBox["\[Beta]R", 
          RowBox[{"1", "\[Rule]", "1"}]]}]}], ")"}], " ", 
      RowBox[{"(", 
       RowBox[{
        RowBox[{
         SubscriptBox["uR", "1"], " ", 
         RowBox[{"(", 
          RowBox[{
           SubscriptBox["\[Tau]", "1"], "-", 
           SubscriptBox["\[Tau]C", "1"]}], ")"}]}], "+", 
        RowBox[{
         SubscriptBox["\[Tau]C", "1"], " ", 
         RowBox[{"(", 
          RowBox[{
           RowBox[{
            SubscriptBox["N", "1"], " ", 
            SubscriptBox["\[Beta]R", 
             RowBox[{"1", "\[Rule]", "1"}]]}], "+", 
           SubscriptBox["\[Omega]", "1"]}], ")"}]}]}], ")"}]}], 
     RowBox[{
      SubscriptBox["\[Beta]R", 
       RowBox[{"1", "\[Rule]", "1"}]], " ", 
      SubscriptBox["\[Omega]", "1"], " ", 
      RowBox[{"(", 
       RowBox[{"aR", "+", 
        RowBox[{
         SubscriptBox["N", "1"], " ", 
         SubscriptBox["\[Beta]R", 
          RowBox[{"1", "\[Rule]", "1"}]]}], "+", 
        SubscriptBox["\[Omega]", "1"]}], ")"}]}]]}]}], "}"}]], "Output",
 CellChangeTimes->{3.710657610496661*^9, 3.710736304610018*^9, 
  3.7108233574950523`*^9, 3.711085082413422*^9, 3.711180233097496*^9, 
  3.7112561075915937`*^9, 3.711697122432474*^9, 3.711790737769164*^9, 
  3.711871576961811*^9, 3.7119563644062033`*^9, 3.71203813909735*^9, 
  3.716617703911075*^9, 3.7166411754981728`*^9, 3.717233372513939*^9, 
  3.717317976232389*^9, 3.717478169263867*^9, 3.722946431213215*^9, 
  3.722948826872686*^9, 3.723960040983777*^9, 3.724487706597105*^9, 
  3.729939927062818*^9, 3.731731427417902*^9, 3.73183488344518*^9, 
  3.73381281543657*^9, 3.735177685757647*^9, 3.735899905524584*^9}],

Cell[BoxData[
 RowBox[{"{", 
  RowBox[{
   RowBox[{
    SubscriptBox["YS", "1"], "\[Rule]", 
    RowBox[{
     SubscriptBox["N", "1"], "-", 
     FractionBox[
      SubscriptBox["uS", "1"], 
      SubscriptBox["\[Beta]S", 
       RowBox[{"1", "\[Rule]", "1"}]]], "-", 
     FractionBox[
      RowBox[{
       RowBox[{"(", 
        RowBox[{"aS", "-", 
         SubscriptBox["uS", "1"], "+", 
         RowBox[{
          SubscriptBox["N", "1"], " ", 
          SubscriptBox["\[Beta]S", 
           RowBox[{"1", "\[Rule]", "1"}]]}]}], ")"}], " ", 
       RowBox[{"(", 
        RowBox[{
         RowBox[{
          SubscriptBox["uS", "1"], " ", 
          RowBox[{"(", 
           RowBox[{
            SubscriptBox["\[Tau]", "1"], "-", 
            SubscriptBox["\[Tau]C", "1"]}], ")"}]}], "+", 
         RowBox[{
          SubscriptBox["\[Tau]C", "1"], " ", 
          RowBox[{"(", 
           RowBox[{
            RowBox[{
             SubscriptBox["N", "1"], " ", 
             SubscriptBox["\[Beta]S", 
              RowBox[{"1", "\[Rule]", "1"}]]}], "+", 
            SubscriptBox["\[Omega]", "1"]}], ")"}]}]}], ")"}]}], 
      RowBox[{
       SubscriptBox["\[Beta]S", 
        RowBox[{"1", "\[Rule]", "1"}]], " ", 
       SubscriptBox["\[Omega]", "1"], " ", 
       RowBox[{"(", 
        RowBox[{"aS", "+", 
         RowBox[{
          SubscriptBox["N", "1"], " ", 
          SubscriptBox["\[Beta]S", 
           RowBox[{"1", "\[Rule]", "1"}]]}], "+", 
         SubscriptBox["\[Omega]", "1"]}], ")"}]}]]}]}], ",", 
   RowBox[{
    SubscriptBox["TS", "1"], "\[Rule]", 
    FractionBox[
     RowBox[{
      RowBox[{"(", 
       RowBox[{
        RowBox[{"-", 
         SubscriptBox["uS", "1"]}], "+", 
        RowBox[{
         SubscriptBox["N", "1"], " ", 
         SubscriptBox["\[Beta]S", 
          RowBox[{"1", "\[Rule]", "1"}]]}]}], ")"}], " ", 
      RowBox[{"(", 
       RowBox[{
        RowBox[{
         SubscriptBox["uS", "1"], " ", 
         RowBox[{"(", 
          RowBox[{
           SubscriptBox["\[Tau]", "1"], "-", 
           SubscriptBox["\[Tau]C", "1"]}], ")"}]}], "+", 
        RowBox[{
         SubscriptBox["\[Tau]C", "1"], " ", 
         RowBox[{"(", 
          RowBox[{
           RowBox[{
            SubscriptBox["N", "1"], " ", 
            SubscriptBox["\[Beta]S", 
             RowBox[{"1", "\[Rule]", "1"}]]}], "+", 
           SubscriptBox["\[Omega]", "1"]}], ")"}]}]}], ")"}]}], 
     RowBox[{
      SubscriptBox["\[Beta]S", 
       RowBox[{"1", "\[Rule]", "1"}]], " ", 
      SubscriptBox["\[Omega]", "1"], " ", 
      RowBox[{"(", 
       RowBox[{"aS", "+", 
        RowBox[{
         SubscriptBox["N", "1"], " ", 
         SubscriptBox["\[Beta]S", 
          RowBox[{"1", "\[Rule]", "1"}]]}], "+", 
        SubscriptBox["\[Omega]", "1"]}], ")"}]}]]}]}], "}"}]], "Output",
 CellChangeTimes->{3.710657610496661*^9, 3.710736304610018*^9, 
  3.7108233574950523`*^9, 3.711085082413422*^9, 3.711180233097496*^9, 
  3.7112561075915937`*^9, 3.711697122432474*^9, 3.711790737769164*^9, 
  3.711871576961811*^9, 3.7119563644062033`*^9, 3.71203813909735*^9, 
  3.716617703911075*^9, 3.7166411754981728`*^9, 3.717233372513939*^9, 
  3.717317976232389*^9, 3.717478169263867*^9, 3.722946431213215*^9, 
  3.722948826872686*^9, 3.723960040983777*^9, 3.724487706597105*^9, 
  3.729939927062818*^9, 3.731731427417902*^9, 3.73183488344518*^9, 
  3.73381281543657*^9, 3.735177685757647*^9, 3.735899905545287*^9}]
}, Open  ]],

Cell["what about the uncolonised", "Text",
 CellChangeTimes->{{3.7099881649656267`*^9, 3.709988167764264*^9}, {
  3.7099883444233627`*^9, 3.709988345693574*^9}}],

Cell[CellGroupData[{

Cell[BoxData[{
 RowBox[{"soleqX", "=", 
  RowBox[{
   RowBox[{
    RowBox[{"(", 
     RowBox[{
      RowBox[{"Series", "[", 
       RowBox[{
        RowBox[{
         RowBox[{
          RowBox[{
           RowBox[{
            RowBox[{
             SubscriptBox["X", "1"], "/.", "repX"}], "/.", "repfT"}], "/.", 
           "noS"}], "/.", "soleqR0"}], "/.", 
         RowBox[{"{", 
          RowBox[{
           RowBox[{
            SubscriptBox["\[Tau]", "1"], "\[Rule]", 
            RowBox[{"\[Epsilon]", " ", 
             SubscriptBox["\[Tau]", "1"]}]}], ",", 
           RowBox[{
            SubscriptBox["\[Tau]C", "1"], "\[Rule]", 
            RowBox[{"\[Epsilon]", " ", 
             SubscriptBox["\[Tau]C", "1"]}]}]}], "}"}]}], ",", 
        RowBox[{"{", 
         RowBox[{"\[Epsilon]", ",", "0", ",", "1"}], "}"}]}], "]"}], "//", 
      "Normal"}], ")"}], "/.", 
    RowBox[{"\[Epsilon]", "\[Rule]", "1"}]}], "//", 
   "FullSimplify"}]}], "\[IndentingNewLine]", 
 RowBox[{
  RowBox[{
   RowBox[{"D", "[", 
    RowBox[{"soleqX", ",", 
     SubscriptBox["\[Tau]", "1"]}], "]"}], "//", "FullSimplify"}], " ", 
  RowBox[{"(*", " ", 
   RowBox[{"X", " ", "decreases", " ", "with", " ", 
    SubscriptBox["\[Tau]", "1"]}], " ", "*)"}]}], "\[IndentingNewLine]", 
 RowBox[{
  RowBox[{
   RowBox[{"D", "[", 
    RowBox[{"soleqX", ",", 
     SubscriptBox["\[Tau]C", "1"]}], "]"}], "//", "FullSimplify"}], " ", 
  RowBox[{"(*", " ", 
   StyleBox[
    RowBox[{
     RowBox[{
     "X", " ", "may", " ", "increase", " ", "or", " ", "decrease", " ", 
      "with", " ", 
      SubscriptBox["\[Tau]C", "1"]}], " ", "-", " ", 
     RowBox[{
     "generally", " ", "decreases", " ", "as", " ", "aR", " ", "is", " ", 
      "small", " ", "enough"}]}],
    Background->RGBColor[0., 1., 0.]], " ", "*)"}], 
  "\[IndentingNewLine]"}], "\[IndentingNewLine]", 
 RowBox[{"soleqXT", "=", 
  RowBox[{
   RowBox[{
    RowBox[{"(", 
     RowBox[{
      RowBox[{"Series", "[", 
       RowBox[{
        RowBox[{
         RowBox[{
          RowBox[{
           RowBox[{
            RowBox[{
             SubscriptBox["XT", "1"], "/.", "repX"}], "/.", "repfT"}], "/.", 
           "noS"}], "/.", "soleqR0"}], "/.", 
         RowBox[{"{", 
          RowBox[{
           RowBox[{
            SubscriptBox["\[Tau]", "1"], "\[Rule]", 
            RowBox[{"\[Epsilon]", " ", 
             SubscriptBox["\[Tau]", "1"]}]}], ",", 
           RowBox[{
            SubscriptBox["\[Tau]C", "1"], "\[Rule]", 
            RowBox[{"\[Epsilon]", " ", 
             SubscriptBox["\[Tau]C", "1"]}]}]}], "}"}]}], ",", 
        RowBox[{"{", 
         RowBox[{"\[Epsilon]", ",", "0", ",", "1"}], "}"}]}], "]"}], "//", 
      "Normal"}], ")"}], "/.", 
    RowBox[{"\[Epsilon]", "\[Rule]", "1"}]}], "//", 
   "FullSimplify"}]}], "\[IndentingNewLine]", 
 RowBox[{
  RowBox[{
   RowBox[{"D", "[", 
    RowBox[{"soleqXT", ",", 
     SubscriptBox["\[Tau]", "1"]}], "]"}], "//", "FullSimplify"}], " ", 
  RowBox[{"(*", " ", 
   RowBox[{"XT", " ", "increases", " ", "with", " ", 
    SubscriptBox["\[Tau]", "1"]}], " ", "*)"}]}], "\[IndentingNewLine]", 
 RowBox[{
  RowBox[{"D", "[", 
   RowBox[{"soleqXT", ",", 
    SubscriptBox["\[Tau]C", "1"]}], "]"}], "//", "FullSimplify", " ", 
  RowBox[{"(*", " ", 
   StyleBox[
    RowBox[{"XT", " ", "increases", " ", "with", " ", 
     SubscriptBox["\[Tau]C", "1"]}],
    Background->RGBColor[0., 1., 0.]], " ", "*)"}]}]}], "Input",
 CellChangeTimes->{{3.709988172187986*^9, 3.7099882420792513`*^9}, {
  3.709988274406107*^9, 3.7099883693107653`*^9}, {3.709988400457637*^9, 
  3.709988412611196*^9}}],

Cell[BoxData[
 FractionBox[
  RowBox[{
   RowBox[{
    SubsuperscriptBox["uR", "1", "2"], " ", 
    RowBox[{"(", 
     RowBox[{
      RowBox[{"-", 
       SubscriptBox["\[Tau]", "1"]}], "+", 
      SubscriptBox["\[Tau]C", "1"]}], ")"}]}], "+", 
   RowBox[{"aR", " ", 
    SubscriptBox["\[Tau]C", "1"], " ", 
    SubscriptBox["\[Omega]", "1"]}], "+", 
   RowBox[{
    SubscriptBox["uR", "1"], " ", 
    RowBox[{"(", 
     RowBox[{
      RowBox[{
       SubscriptBox["\[Omega]", "1"], " ", 
       RowBox[{"(", 
        RowBox[{"aR", "-", 
         SubscriptBox["\[Tau]", "1"], "+", 
         SubscriptBox["\[Omega]", "1"]}], ")"}]}], "+", 
      RowBox[{
       SubscriptBox["N", "1"], " ", 
       SubscriptBox["\[Beta]R", 
        RowBox[{"1", "\[Rule]", "1"}]], " ", 
       RowBox[{"(", 
        RowBox[{
         RowBox[{"-", 
          SubscriptBox["\[Tau]C", "1"]}], "+", 
         SubscriptBox["\[Omega]", "1"]}], ")"}]}]}], ")"}]}]}], 
  RowBox[{
   SubscriptBox["\[Beta]R", 
    RowBox[{"1", "\[Rule]", "1"}]], " ", 
   SubscriptBox["\[Omega]", "1"], " ", 
   RowBox[{"(", 
    RowBox[{"aR", "+", 
     RowBox[{
      SubscriptBox["N", "1"], " ", 
      SubscriptBox["\[Beta]R", 
       RowBox[{"1", "\[Rule]", "1"}]]}], "+", 
     SubscriptBox["\[Omega]", "1"]}], ")"}]}]]], "Output",
 CellChangeTimes->{{3.709988172819322*^9, 3.709988242701388*^9}, {
   3.709988276576206*^9, 3.709988288426704*^9}, {3.7099883369901*^9, 
   3.709988353611266*^9}, 3.7100540956716967`*^9, 3.710069493600968*^9, 
   3.710085715388995*^9, 3.710133367286582*^9, 3.710564312692997*^9, 
   3.710654884899658*^9, 3.710736304828426*^9, 3.710823357701561*^9, 
   3.711085082611714*^9, 3.711180233303653*^9, 3.7112561077735023`*^9, 
   3.711697122681095*^9, 3.7117907379703608`*^9, 3.711871577284196*^9, 
   3.711956364600909*^9, 3.7120381392833853`*^9, 3.716617704174305*^9, 
   3.716641175715671*^9, 3.717233372711686*^9, 3.7173179764510527`*^9, 
   3.717478169485592*^9, 3.72294643141107*^9, 3.722948827068397*^9, 
   3.7239600412765617`*^9, 3.7244877068495083`*^9, 3.729939927276298*^9, 
   3.731731427627646*^9, 3.7318348837663717`*^9, 3.733812815665749*^9, 
   3.735177685961729*^9, 3.735899905786759*^9}],

Cell[BoxData[
 RowBox[{"-", 
  FractionBox[
   RowBox[{
    SubscriptBox["uR", "1"], " ", 
    RowBox[{"(", 
     RowBox[{
      SubscriptBox["uR", "1"], "+", 
      SubscriptBox["\[Omega]", "1"]}], ")"}]}], 
   RowBox[{
    SubscriptBox["\[Beta]R", 
     RowBox[{"1", "\[Rule]", "1"}]], " ", 
    SubscriptBox["\[Omega]", "1"], " ", 
    RowBox[{"(", 
     RowBox[{"aR", "+", 
      RowBox[{
       SubscriptBox["N", "1"], " ", 
       SubscriptBox["\[Beta]R", 
        RowBox[{"1", "\[Rule]", "1"}]]}], "+", 
      SubscriptBox["\[Omega]", "1"]}], ")"}]}]]}]], "Output",
 CellChangeTimes->{{3.709988172819322*^9, 3.709988242701388*^9}, {
   3.709988276576206*^9, 3.709988288426704*^9}, {3.7099883369901*^9, 
   3.709988353611266*^9}, 3.7100540956716967`*^9, 3.710069493600968*^9, 
   3.710085715388995*^9, 3.710133367286582*^9, 3.710564312692997*^9, 
   3.710654884899658*^9, 3.710736304828426*^9, 3.710823357701561*^9, 
   3.711085082611714*^9, 3.711180233303653*^9, 3.7112561077735023`*^9, 
   3.711697122681095*^9, 3.7117907379703608`*^9, 3.711871577284196*^9, 
   3.711956364600909*^9, 3.7120381392833853`*^9, 3.716617704174305*^9, 
   3.716641175715671*^9, 3.717233372711686*^9, 3.7173179764510527`*^9, 
   3.717478169485592*^9, 3.72294643141107*^9, 3.722948827068397*^9, 
   3.7239600412765617`*^9, 3.7244877068495083`*^9, 3.729939927276298*^9, 
   3.731731427627646*^9, 3.7318348837663717`*^9, 3.733812815665749*^9, 
   3.735177685961729*^9, 3.7358999058066807`*^9}],

Cell[BoxData[
 FractionBox[
  RowBox[{
   SubsuperscriptBox["uR", "1", "2"], "-", 
   RowBox[{
    SubscriptBox["N", "1"], " ", 
    SubscriptBox["uR", "1"], " ", 
    SubscriptBox["\[Beta]R", 
     RowBox[{"1", "\[Rule]", "1"}]]}], "+", 
   RowBox[{"aR", " ", 
    SubscriptBox["\[Omega]", "1"]}]}], 
  RowBox[{
   SubscriptBox["\[Beta]R", 
    RowBox[{"1", "\[Rule]", "1"}]], " ", 
   SubscriptBox["\[Omega]", "1"], " ", 
   RowBox[{"(", 
    RowBox[{"aR", "+", 
     RowBox[{
      SubscriptBox["N", "1"], " ", 
      SubscriptBox["\[Beta]R", 
       RowBox[{"1", "\[Rule]", "1"}]]}], "+", 
     SubscriptBox["\[Omega]", "1"]}], ")"}]}]]], "Output",
 CellChangeTimes->{{3.709988172819322*^9, 3.709988242701388*^9}, {
   3.709988276576206*^9, 3.709988288426704*^9}, {3.7099883369901*^9, 
   3.709988353611266*^9}, 3.7100540956716967`*^9, 3.710069493600968*^9, 
   3.710085715388995*^9, 3.710133367286582*^9, 3.710564312692997*^9, 
   3.710654884899658*^9, 3.710736304828426*^9, 3.710823357701561*^9, 
   3.711085082611714*^9, 3.711180233303653*^9, 3.7112561077735023`*^9, 
   3.711697122681095*^9, 3.7117907379703608`*^9, 3.711871577284196*^9, 
   3.711956364600909*^9, 3.7120381392833853`*^9, 3.716617704174305*^9, 
   3.716641175715671*^9, 3.717233372711686*^9, 3.7173179764510527`*^9, 
   3.717478169485592*^9, 3.72294643141107*^9, 3.722948827068397*^9, 
   3.7239600412765617`*^9, 3.7244877068495083`*^9, 3.729939927276298*^9, 
   3.731731427627646*^9, 3.7318348837663717`*^9, 3.733812815665749*^9, 
   3.735177685961729*^9, 3.735899905860268*^9}],

Cell[BoxData[
 FractionBox[
  RowBox[{
   RowBox[{
    RowBox[{"(", 
     RowBox[{"aR", "+", 
      SubscriptBox["uR", "1"]}], ")"}], " ", 
    RowBox[{"(", 
     RowBox[{
      RowBox[{
       SubscriptBox["uR", "1"], " ", 
       RowBox[{"(", 
        RowBox[{
         SubscriptBox["\[Tau]", "1"], "-", 
         SubscriptBox["\[Tau]C", "1"]}], ")"}]}], "+", 
      RowBox[{
       SubscriptBox["N", "1"], " ", 
       SubscriptBox["\[Beta]R", 
        RowBox[{"1", "\[Rule]", "1"}]], " ", 
       SubscriptBox["\[Tau]C", "1"]}]}], ")"}]}], "+", 
   RowBox[{
    SubscriptBox["uR", "1"], " ", 
    SubscriptBox["\[Tau]", "1"], " ", 
    SubscriptBox["\[Omega]", "1"]}]}], 
  RowBox[{
   SubscriptBox["\[Beta]R", 
    RowBox[{"1", "\[Rule]", "1"}]], " ", 
   SubscriptBox["\[Omega]", "1"], " ", 
   RowBox[{"(", 
    RowBox[{"aR", "+", 
     RowBox[{
      SubscriptBox["N", "1"], " ", 
      SubscriptBox["\[Beta]R", 
       RowBox[{"1", "\[Rule]", "1"}]]}], "+", 
     SubscriptBox["\[Omega]", "1"]}], ")"}]}]]], "Output",
 CellChangeTimes->{{3.709988172819322*^9, 3.709988242701388*^9}, {
   3.709988276576206*^9, 3.709988288426704*^9}, {3.7099883369901*^9, 
   3.709988353611266*^9}, 3.7100540956716967`*^9, 3.710069493600968*^9, 
   3.710085715388995*^9, 3.710133367286582*^9, 3.710564312692997*^9, 
   3.710654884899658*^9, 3.710736304828426*^9, 3.710823357701561*^9, 
   3.711085082611714*^9, 3.711180233303653*^9, 3.7112561077735023`*^9, 
   3.711697122681095*^9, 3.7117907379703608`*^9, 3.711871577284196*^9, 
   3.711956364600909*^9, 3.7120381392833853`*^9, 3.716617704174305*^9, 
   3.716641175715671*^9, 3.717233372711686*^9, 3.7173179764510527`*^9, 
   3.717478169485592*^9, 3.72294643141107*^9, 3.722948827068397*^9, 
   3.7239600412765617`*^9, 3.7244877068495083`*^9, 3.729939927276298*^9, 
   3.731731427627646*^9, 3.7318348837663717`*^9, 3.733812815665749*^9, 
   3.735177685961729*^9, 3.735899905967574*^9}],

Cell[BoxData[
 FractionBox[
  RowBox[{
   SubscriptBox["uR", "1"], " ", 
   RowBox[{"(", 
    RowBox[{"aR", "+", 
     SubscriptBox["uR", "1"], "+", 
     SubscriptBox["\[Omega]", "1"]}], ")"}]}], 
  RowBox[{
   SubscriptBox["\[Beta]R", 
    RowBox[{"1", "\[Rule]", "1"}]], " ", 
   SubscriptBox["\[Omega]", "1"], " ", 
   RowBox[{"(", 
    RowBox[{"aR", "+", 
     RowBox[{
      SubscriptBox["N", "1"], " ", 
      SubscriptBox["\[Beta]R", 
       RowBox[{"1", "\[Rule]", "1"}]]}], "+", 
     SubscriptBox["\[Omega]", "1"]}], ")"}]}]]], "Output",
 CellChangeTimes->{{3.709988172819322*^9, 3.709988242701388*^9}, {
   3.709988276576206*^9, 3.709988288426704*^9}, {3.7099883369901*^9, 
   3.709988353611266*^9}, 3.7100540956716967`*^9, 3.710069493600968*^9, 
   3.710085715388995*^9, 3.710133367286582*^9, 3.710564312692997*^9, 
   3.710654884899658*^9, 3.710736304828426*^9, 3.710823357701561*^9, 
   3.711085082611714*^9, 3.711180233303653*^9, 3.7112561077735023`*^9, 
   3.711697122681095*^9, 3.7117907379703608`*^9, 3.711871577284196*^9, 
   3.711956364600909*^9, 3.7120381392833853`*^9, 3.716617704174305*^9, 
   3.716641175715671*^9, 3.717233372711686*^9, 3.7173179764510527`*^9, 
   3.717478169485592*^9, 3.72294643141107*^9, 3.722948827068397*^9, 
   3.7239600412765617`*^9, 3.7244877068495083`*^9, 3.729939927276298*^9, 
   3.731731427627646*^9, 3.7318348837663717`*^9, 3.733812815665749*^9, 
   3.735177685961729*^9, 3.735899906000494*^9}],

Cell[BoxData[
 FractionBox[
  RowBox[{
   RowBox[{"(", 
    RowBox[{"aR", "+", 
     SubscriptBox["uR", "1"]}], ")"}], " ", 
   RowBox[{"(", 
    RowBox[{
     RowBox[{"-", 
      SubscriptBox["uR", "1"]}], "+", 
     RowBox[{
      SubscriptBox["N", "1"], " ", 
      SubscriptBox["\[Beta]R", 
       RowBox[{"1", "\[Rule]", "1"}]]}]}], ")"}]}], 
  RowBox[{
   SubscriptBox["\[Beta]R", 
    RowBox[{"1", "\[Rule]", "1"}]], " ", 
   SubscriptBox["\[Omega]", "1"], " ", 
   RowBox[{"(", 
    RowBox[{"aR", "+", 
     RowBox[{
      SubscriptBox["N", "1"], " ", 
      SubscriptBox["\[Beta]R", 
       RowBox[{"1", "\[Rule]", "1"}]]}], "+", 
     SubscriptBox["\[Omega]", "1"]}], ")"}]}]]], "Output",
 CellChangeTimes->{{3.709988172819322*^9, 3.709988242701388*^9}, {
   3.709988276576206*^9, 3.709988288426704*^9}, {3.7099883369901*^9, 
   3.709988353611266*^9}, 3.7100540956716967`*^9, 3.710069493600968*^9, 
   3.710085715388995*^9, 3.710133367286582*^9, 3.710564312692997*^9, 
   3.710654884899658*^9, 3.710736304828426*^9, 3.710823357701561*^9, 
   3.711085082611714*^9, 3.711180233303653*^9, 3.7112561077735023`*^9, 
   3.711697122681095*^9, 3.7117907379703608`*^9, 3.711871577284196*^9, 
   3.711956364600909*^9, 3.7120381392833853`*^9, 3.716617704174305*^9, 
   3.716641175715671*^9, 3.717233372711686*^9, 3.7173179764510527`*^9, 
   3.717478169485592*^9, 3.72294643141107*^9, 3.722948827068397*^9, 
   3.7239600412765617`*^9, 3.7244877068495083`*^9, 3.729939927276298*^9, 
   3.731731427627646*^9, 3.7318348837663717`*^9, 3.733812815665749*^9, 
   3.735177685961729*^9, 3.735899906029777*^9}]
}, Open  ]]
}, Closed]],

Cell[CellGroupData[{

Cell["\<\
2. Mixing rates are separable (+ \[Beta] are the same for different classes + \
clearance rates are the same across classes)\
\>", "Subsubsection",
 CellChangeTimes->{{3.6956527390669317`*^9, 3.695652755035561*^9}, {
   3.6956531893155823`*^9, 3.6956532018432503`*^9}, {3.695653233886364*^9, 
   3.695653234692521*^9}, {3.695717899853266*^9, 3.695717900771133*^9}, {
   3.695718758918771*^9, 3.695718773604672*^9}, {3.695721365410583*^9, 
   3.69572136574368*^9}, {3.6957218977084103`*^9, 3.69572192866892*^9}, {
   3.695724816323666*^9, 3.6957248318359623`*^9}, {3.695724870375472*^9, 
   3.695724890102036*^9}, {3.695736477568677*^9, 3.695736484336088*^9}, 
   3.695743008812162*^9, {3.695971574707891*^9, 3.695971574971249*^9}, {
   3.695988704627273*^9, 3.695988716859645*^9}, {3.7093764881683187`*^9, 
   3.709376488640242*^9}, {3.7093767180835342`*^9, 3.70937672005783*^9}, {
   3.7096296238134813`*^9, 3.7096296238515177`*^9}, {3.722945105429245*^9, 
   3.722945113661303*^9}}],

Cell[CellGroupData[{

Cell[BoxData[
 RowBox[{
  RowBox[{"(*", " ", 
   RowBox[{
    RowBox[{"separable\[Beta]", "=", 
     RowBox[{
      RowBox[{"{", 
       RowBox[{
        RowBox[{"Table", "[", 
         RowBox[{
          RowBox[{
           SubscriptBox["\[Beta]R", 
            RowBox[{"i", "\[Rule]", "j"}]], "\[Rule]", 
           RowBox[{
            SubscriptBox["a", "i"], 
            SubscriptBox["b", "j"]}]}], ",", 
          RowBox[{"{", 
           RowBox[{"i", ",", "nstate"}], "}"}], ",", 
          RowBox[{"{", 
           RowBox[{"j", ",", "nstate"}], "}"}]}], "]"}], ",", 
        RowBox[{"Table", "[", 
         RowBox[{
          RowBox[{
           SubscriptBox["\[Beta]S", 
            RowBox[{"i", "\[Rule]", "j"}]], "\[Rule]", 
           RowBox[{
            SubscriptBox["a", "i"], 
            SubscriptBox["b", "j"], 
            RowBox[{"(", 
             RowBox[{"1", "-", "c"}], ")"}]}]}], ",", 
          RowBox[{"{", 
           RowBox[{"i", ",", "nstate"}], "}"}], ",", 
          RowBox[{"{", 
           RowBox[{"j", ",", "nstate"}], "}"}]}], "]"}]}], "}"}], "//", 
      "Flatten"}]}], ";"}], " ", "*)"}], "\[IndentingNewLine]", 
  RowBox[{
   RowBox[{
    RowBox[{"noR", "=", 
     RowBox[{
      RowBox[{"{", 
       RowBox[{
        RowBox[{"Table", "[", 
         RowBox[{
          RowBox[{
           SubscriptBox["YR", "i"], "\[Rule]", "0"}], ",", 
          RowBox[{"{", 
           RowBox[{"i", ",", "nstate"}], "}"}]}], "]"}], ",", 
        RowBox[{"Table", "[", 
         RowBox[{
          RowBox[{
           SubscriptBox["TR", "i"], "\[Rule]", "0"}], ",", 
          RowBox[{"{", 
           RowBox[{"i", ",", "nstate"}], "}"}]}], "]"}]}], "}"}], "//", 
      "Flatten"}]}], ";", 
    RowBox[{"noS", "=", 
     RowBox[{
      RowBox[{"{", 
       RowBox[{
        RowBox[{"Table", "[", 
         RowBox[{
          RowBox[{
           SubscriptBox["YS", "i"], "\[Rule]", "0"}], ",", 
          RowBox[{"{", 
           RowBox[{"i", ",", "nstate"}], "}"}]}], "]"}], ",", 
        RowBox[{"Table", "[", 
         RowBox[{
          RowBox[{
           SubscriptBox["TS", "i"], "\[Rule]", "0"}], ",", 
          RowBox[{"{", 
           RowBox[{"i", ",", "nstate"}], "}"}]}], "]"}]}], "}"}], "//", 
      "Flatten"}]}], ";"}], "\[IndentingNewLine]", "\[IndentingNewLine]", 
   RowBox[{
    RowBox[{"separable\[Beta]", "=", 
     RowBox[{
      RowBox[{"{", 
       RowBox[{
        RowBox[{"Table", "[", 
         RowBox[{
          RowBox[{
           SubscriptBox["\[Beta]R", 
            RowBox[{"i", "\[Rule]", "j"}]], "\[Rule]", "\[Beta]R"}], ",", 
          RowBox[{"{", 
           RowBox[{"i", ",", "nstate"}], "}"}], ",", 
          RowBox[{"{", 
           RowBox[{"j", ",", "nstate"}], "}"}]}], "]"}], ",", 
        RowBox[{"Table", "[", 
         RowBox[{
          RowBox[{
           SubscriptBox["\[Beta]S", 
            RowBox[{"i", "\[Rule]", "j"}]], "\[Rule]", "\[Beta]S"}], ",", 
          RowBox[{"{", 
           RowBox[{"i", ",", "nstate"}], "}"}], ",", 
          RowBox[{"{", 
           RowBox[{"j", ",", "nstate"}], "}"}]}], "]"}]}], "}"}], "//", 
      "Flatten"}]}], ";"}], "\[IndentingNewLine]", 
   RowBox[{"simple", "=", 
    RowBox[{
     RowBox[{"{", 
      RowBox[{
       RowBox[{"Table", "[", 
        RowBox[{
         RowBox[{
          SubscriptBox["uS", "i"], "\[Rule]", "uS"}], ",", 
         RowBox[{"{", 
          RowBox[{"i", ",", "nstate"}], "}"}]}], "]"}], ",", 
       RowBox[{"Table", "[", 
        RowBox[{
         RowBox[{
          SubscriptBox["uR", "i"], "\[Rule]", "uR"}], ",", 
         RowBox[{"{", 
          RowBox[{"i", ",", "nstate"}], "}"}]}], "]"}]}], "}"}], "//", 
     "Flatten"}]}], "\[IndentingNewLine]", "\[IndentingNewLine]", 
   RowBox[{"assumptions", "=", 
    RowBox[{
     RowBox[{"{", 
      RowBox[{
       RowBox[{"Table", "[", 
        RowBox[{
         RowBox[{
          SubscriptBox["X", "i"], ">", "0"}], ",", 
         RowBox[{"{", 
          RowBox[{"i", ",", "nstate"}], "}"}]}], "]"}], ",", 
       RowBox[{"Table", "[", 
        RowBox[{
         RowBox[{
          SubscriptBox["XT", "i"], ">", "0"}], ",", 
         RowBox[{"{", 
          RowBox[{"i", ",", "nstate"}], "}"}]}], "]"}], ",", 
       RowBox[{"Table", "[", 
        RowBox[{
         RowBox[{
          SubscriptBox["fT", "i"], ">", "0"}], ",", 
         RowBox[{"{", 
          RowBox[{"i", ",", "nstate"}], "}"}]}], "]"}], ",", 
       RowBox[{"Table", "[", 
        RowBox[{
         RowBox[{
          SubscriptBox["fT", "i"], "<", "1"}], ",", 
         RowBox[{"{", 
          RowBox[{"i", ",", "nstate"}], "}"}]}], "]"}], ",", 
       RowBox[{"\[Beta]R", ">", "0"}], ",", 
       RowBox[{"\[Beta]S", ">", "0"}], ",", 
       RowBox[{"Table", "[", 
        RowBox[{
         RowBox[{
          SubscriptBox["N", "i"], ">", "0"}], ",", 
         RowBox[{"{", 
          RowBox[{"i", ",", "nstate"}], "}"}]}], "]"}], ",", 
       RowBox[{"uS", ">", "0"}], ",", 
       RowBox[{"uR", ">", "0"}], ",", 
       RowBox[{"Table", "[", 
        RowBox[{
         RowBox[{
          SubscriptBox["\[Tau]", "i"], ">", "0"}], ",", 
         RowBox[{"{", 
          RowBox[{"i", ",", "nstate"}], "}"}]}], "]"}], ",", 
       RowBox[{"Table", "[", 
        RowBox[{
         RowBox[{
          SubscriptBox["\[Tau]C", "i"], ">", "0"}], ",", 
         RowBox[{"{", 
          RowBox[{"i", ",", "nstate"}], "}"}]}], "]"}], ",", 
       RowBox[{"Table", "[", 
        RowBox[{
         RowBox[{
          SubscriptBox["\[Omega]", "i"], ">", "0"}], ",", 
         RowBox[{"{", 
          RowBox[{"i", ",", "nstate"}], "}"}]}], "]"}], ",", 
       RowBox[{"aR", ">", "0"}], ",", 
       RowBox[{"aS", ">", "0"}]}], "}"}], "//", "Flatten"}]}]}]}]], "Input",
 CellChangeTimes->{{3.695999871803686*^9, 3.695999934310752*^9}, {
   3.69599999005927*^9, 3.695999990883073*^9}, 3.6960047180396843`*^9, 
   3.696004903836959*^9, {3.696004940123109*^9, 3.696004948905511*^9}, {
   3.6960614667515793`*^9, 3.696061480511135*^9}, {3.696064289548335*^9, 
   3.696064292803671*^9}, {3.69607035002232*^9, 3.696070350197611*^9}, {
   3.709379165632629*^9, 3.709379243632639*^9}, {3.709900857628262*^9, 
   3.709900874295244*^9}}],

Cell[BoxData[
 RowBox[{"{", 
  RowBox[{
   RowBox[{
    SubscriptBox["uS", "1"], "\[Rule]", "uS"}], ",", 
   RowBox[{
    SubscriptBox["uS", "2"], "\[Rule]", "uS"}], ",", 
   RowBox[{
    SubscriptBox["uS", "3"], "\[Rule]", "uS"}], ",", 
   RowBox[{
    SubscriptBox["uR", "1"], "\[Rule]", "uR"}], ",", 
   RowBox[{
    SubscriptBox["uR", "2"], "\[Rule]", "uR"}], ",", 
   RowBox[{
    SubscriptBox["uR", "3"], "\[Rule]", "uR"}]}], "}"}]], "Output",
 CellChangeTimes->{{3.695999872195107*^9, 3.695999885937121*^9}, {
   3.69599993053997*^9, 3.6959999347057133`*^9}, 3.6959999912571373`*^9, 
   3.696000395132554*^9, 3.696003320863059*^9, 3.696004720963408*^9, 
   3.696005323285543*^9, 3.6960519360592546`*^9, 3.696064283032699*^9, 
   3.696072869544985*^9, 3.696073373876275*^9, 3.6960765550529003`*^9, 
   3.6961417151690083`*^9, 3.696145526048101*^9, 3.696235545227887*^9, 
   3.6963312810051823`*^9, 3.6963315582716103`*^9, 3.69657147842957*^9, 
   3.696657454598269*^9, 3.69667436015016*^9, 3.696674888135511*^9, 
   3.696748094189177*^9, 3.696832899369261*^9, 3.696840501674074*^9, 
   3.6990957089264383`*^9, 3.699279402083776*^9, 3.700560871229437*^9, 
   3.701579105023429*^9, 3.701663488944659*^9, 3.7017501409001207`*^9, 
   3.7022678430825787`*^9, 3.702720214121697*^9, 3.702720392058951*^9, 
   3.702796268218161*^9, 3.702877545566566*^9, 3.705303192175915*^9, 
   3.705304453719775*^9, 3.70583642860581*^9, 3.7058437392694187`*^9, 
   3.7059016904979887`*^9, 3.705923859526943*^9, {3.705926527936789*^9, 
   3.705926556785597*^9}, 3.7059858265771723`*^9, 3.7076526211913767`*^9, 
   3.707653467010744*^9, 3.707715653482492*^9, 3.707806034192636*^9, 
   3.709622624647832*^9, 3.709622879556265*^9, 3.709878698247135*^9, 
   3.709881406322691*^9, 3.709900875061738*^9, 3.709960081502656*^9, 
   3.71005409594741*^9, 3.710069493915711*^9, 3.710085715739655*^9, 
   3.710133367523364*^9, 3.71056431304009*^9, 3.710654885234291*^9, 
   3.710736305125175*^9, 3.710823357977536*^9, 3.711085082890917*^9, 
   3.711180233581818*^9, 3.711256107999858*^9, 3.7116971230305557`*^9, 
   3.711790738259029*^9, 3.711871577563438*^9, 3.711956364914845*^9, 
   3.712038139596054*^9, 3.7166177044325438`*^9, 3.716641176000168*^9, 
   3.717233372961076*^9, 3.717317976684849*^9, 3.7174781697802477`*^9, 
   3.7229464317071877`*^9, 3.722948827395791*^9, 3.72396004151828*^9, 
   3.724487707237257*^9, 3.729939927577944*^9, 3.731731427971468*^9, 
   3.7318348840791388`*^9, 3.733812815950617*^9, 3.735177686243595*^9, 
   3.735899906089692*^9}],

Cell[BoxData[
 RowBox[{"{", 
  RowBox[{
   RowBox[{
    SubscriptBox["X", "1"], ">", "0"}], ",", 
   RowBox[{
    SubscriptBox["X", "2"], ">", "0"}], ",", 
   RowBox[{
    SubscriptBox["X", "3"], ">", "0"}], ",", 
   RowBox[{
    SubscriptBox["XT", "1"], ">", "0"}], ",", 
   RowBox[{
    SubscriptBox["XT", "2"], ">", "0"}], ",", 
   RowBox[{
    SubscriptBox["XT", "3"], ">", "0"}], ",", 
   RowBox[{
    SubscriptBox["fT", "1"], ">", "0"}], ",", 
   RowBox[{
    SubscriptBox["fT", "2"], ">", "0"}], ",", 
   RowBox[{
    SubscriptBox["fT", "3"], ">", "0"}], ",", 
   RowBox[{
    SubscriptBox["fT", "1"], "<", "1"}], ",", 
   RowBox[{
    SubscriptBox["fT", "2"], "<", "1"}], ",", 
   RowBox[{
    SubscriptBox["fT", "3"], "<", "1"}], ",", 
   RowBox[{"\[Beta]R", ">", "0"}], ",", 
   RowBox[{"\[Beta]S", ">", "0"}], ",", 
   RowBox[{
    SubscriptBox["N", "1"], ">", "0"}], ",", 
   RowBox[{
    SubscriptBox["N", "2"], ">", "0"}], ",", 
   RowBox[{
    SubscriptBox["N", "3"], ">", "0"}], ",", 
   RowBox[{"uS", ">", "0"}], ",", 
   RowBox[{"uR", ">", "0"}], ",", 
   RowBox[{
    SubscriptBox["\[Tau]", "1"], ">", "0"}], ",", 
   RowBox[{
    SubscriptBox["\[Tau]", "2"], ">", "0"}], ",", 
   RowBox[{
    SubscriptBox["\[Tau]", "3"], ">", "0"}], ",", 
   RowBox[{
    SubscriptBox["\[Tau]C", "1"], ">", "0"}], ",", 
   RowBox[{
    SubscriptBox["\[Tau]C", "2"], ">", "0"}], ",", 
   RowBox[{
    SubscriptBox["\[Tau]C", "3"], ">", "0"}], ",", 
   RowBox[{
    SubscriptBox["\[Omega]", "1"], ">", "0"}], ",", 
   RowBox[{
    SubscriptBox["\[Omega]", "2"], ">", "0"}], ",", 
   RowBox[{
    SubscriptBox["\[Omega]", "3"], ">", "0"}], ",", 
   RowBox[{"aR", ">", "0"}], ",", 
   RowBox[{"aS", ">", "0"}]}], "}"}]], "Output",
 CellChangeTimes->{{3.695999872195107*^9, 3.695999885937121*^9}, {
   3.69599993053997*^9, 3.6959999347057133`*^9}, 3.6959999912571373`*^9, 
   3.696000395132554*^9, 3.696003320863059*^9, 3.696004720963408*^9, 
   3.696005323285543*^9, 3.6960519360592546`*^9, 3.696064283032699*^9, 
   3.696072869544985*^9, 3.696073373876275*^9, 3.6960765550529003`*^9, 
   3.6961417151690083`*^9, 3.696145526048101*^9, 3.696235545227887*^9, 
   3.6963312810051823`*^9, 3.6963315582716103`*^9, 3.69657147842957*^9, 
   3.696657454598269*^9, 3.69667436015016*^9, 3.696674888135511*^9, 
   3.696748094189177*^9, 3.696832899369261*^9, 3.696840501674074*^9, 
   3.6990957089264383`*^9, 3.699279402083776*^9, 3.700560871229437*^9, 
   3.701579105023429*^9, 3.701663488944659*^9, 3.7017501409001207`*^9, 
   3.7022678430825787`*^9, 3.702720214121697*^9, 3.702720392058951*^9, 
   3.702796268218161*^9, 3.702877545566566*^9, 3.705303192175915*^9, 
   3.705304453719775*^9, 3.70583642860581*^9, 3.7058437392694187`*^9, 
   3.7059016904979887`*^9, 3.705923859526943*^9, {3.705926527936789*^9, 
   3.705926556785597*^9}, 3.7059858265771723`*^9, 3.7076526211913767`*^9, 
   3.707653467010744*^9, 3.707715653482492*^9, 3.707806034192636*^9, 
   3.709622624647832*^9, 3.709622879556265*^9, 3.709878698247135*^9, 
   3.709881406322691*^9, 3.709900875061738*^9, 3.709960081502656*^9, 
   3.71005409594741*^9, 3.710069493915711*^9, 3.710085715739655*^9, 
   3.710133367523364*^9, 3.71056431304009*^9, 3.710654885234291*^9, 
   3.710736305125175*^9, 3.710823357977536*^9, 3.711085082890917*^9, 
   3.711180233581818*^9, 3.711256107999858*^9, 3.7116971230305557`*^9, 
   3.711790738259029*^9, 3.711871577563438*^9, 3.711956364914845*^9, 
   3.712038139596054*^9, 3.7166177044325438`*^9, 3.716641176000168*^9, 
   3.717233372961076*^9, 3.717317976684849*^9, 3.7174781697802477`*^9, 
   3.7229464317071877`*^9, 3.722948827395791*^9, 3.72396004151828*^9, 
   3.724487707237257*^9, 3.729939927577944*^9, 3.731731427971468*^9, 
   3.7318348840791388`*^9, 3.733812815950617*^9, 3.735177686243595*^9, 
   3.7358999061065197`*^9}]
}, Open  ]],

Cell["\<\
direct approach only works with two classes, not with three classes or more\
\>", "Text",
 CellChangeTimes->{{3.696070352868721*^9, 3.696070364636919*^9}, {
  3.722945155973585*^9, 3.722945156725691*^9}}],

Cell[CellGroupData[{

Cell[BoxData[
 RowBox[{"simpleeq", "//", "MatrixForm"}]], "Input",
 CellChangeTimes->{{3.709622885035802*^9, 3.709622889686438*^9}}],

Cell[BoxData[
 TagBox[
  RowBox[{"(", "\[NoBreak]", 
   TagBox[GridBox[{
      {
       RowBox[{
        RowBox[{
         SubscriptBox["uR", "1"], " ", 
         SubscriptBox["YR", "1"]}], "+", 
        RowBox[{
         SubscriptBox["uS", "1"], " ", 
         SubscriptBox["YS", "1"]}], "-", 
        RowBox[{
         SubscriptBox["X", "1"], " ", 
         RowBox[{"(", 
          RowBox[{
           SubscriptBox["TR", "1"], "+", 
           SubscriptBox["YR", "1"]}], ")"}], " ", 
         SubscriptBox["\[Beta]R", 
          RowBox[{"1", "\[Rule]", "1"}]]}], "-", 
        RowBox[{
         SubscriptBox["X", "1"], " ", 
         RowBox[{"(", 
          RowBox[{
           SubscriptBox["TR", "2"], "+", 
           SubscriptBox["YR", "2"]}], ")"}], " ", 
         SubscriptBox["\[Beta]R", 
          RowBox[{"2", "\[Rule]", "1"}]]}], "-", 
        RowBox[{
         SubscriptBox["X", "1"], " ", 
         RowBox[{"(", 
          RowBox[{
           SubscriptBox["TR", "3"], "+", 
           SubscriptBox["YR", "3"]}], ")"}], " ", 
         SubscriptBox["\[Beta]R", 
          RowBox[{"3", "\[Rule]", "1"}]]}], "-", 
        RowBox[{
         SubscriptBox["X", "1"], " ", 
         RowBox[{"(", 
          RowBox[{
           SubscriptBox["TS", "1"], "+", 
           SubscriptBox["YS", "1"]}], ")"}], " ", 
         SubscriptBox["\[Beta]S", 
          RowBox[{"1", "\[Rule]", "1"}]]}], "-", 
        RowBox[{
         SubscriptBox["X", "1"], " ", 
         RowBox[{"(", 
          RowBox[{
           SubscriptBox["TS", "2"], "+", 
           SubscriptBox["YS", "2"]}], ")"}], " ", 
         SubscriptBox["\[Beta]S", 
          RowBox[{"2", "\[Rule]", "1"}]]}], "-", 
        RowBox[{
         SubscriptBox["X", "1"], " ", 
         RowBox[{"(", 
          RowBox[{
           SubscriptBox["TS", "3"], "+", 
           SubscriptBox["YS", "3"]}], ")"}], " ", 
         SubscriptBox["\[Beta]S", 
          RowBox[{"3", "\[Rule]", "1"}]]}], "-", 
        RowBox[{
         SubscriptBox["X", "1"], " ", 
         SubscriptBox["\[Tau]", "1"]}], "+", 
        RowBox[{
         SubscriptBox["XT", "1"], " ", 
         SubscriptBox["\[Omega]", "1"]}]}]},
      {
       RowBox[{
        RowBox[{
         SubscriptBox["uR", "2"], " ", 
         SubscriptBox["YR", "2"]}], "+", 
        RowBox[{
         SubscriptBox["uS", "2"], " ", 
         SubscriptBox["YS", "2"]}], "-", 
        RowBox[{
         SubscriptBox["X", "2"], " ", 
         RowBox[{"(", 
          RowBox[{
           SubscriptBox["TR", "1"], "+", 
           SubscriptBox["YR", "1"]}], ")"}], " ", 
         SubscriptBox["\[Beta]R", 
          RowBox[{"1", "\[Rule]", "2"}]]}], "-", 
        RowBox[{
         SubscriptBox["X", "2"], " ", 
         RowBox[{"(", 
          RowBox[{
           SubscriptBox["TR", "2"], "+", 
           SubscriptBox["YR", "2"]}], ")"}], " ", 
         SubscriptBox["\[Beta]R", 
          RowBox[{"2", "\[Rule]", "2"}]]}], "-", 
        RowBox[{
         SubscriptBox["X", "2"], " ", 
         RowBox[{"(", 
          RowBox[{
           SubscriptBox["TR", "3"], "+", 
           SubscriptBox["YR", "3"]}], ")"}], " ", 
         SubscriptBox["\[Beta]R", 
          RowBox[{"3", "\[Rule]", "2"}]]}], "-", 
        RowBox[{
         SubscriptBox["X", "2"], " ", 
         RowBox[{"(", 
          RowBox[{
           SubscriptBox["TS", "1"], "+", 
           SubscriptBox["YS", "1"]}], ")"}], " ", 
         SubscriptBox["\[Beta]S", 
          RowBox[{"1", "\[Rule]", "2"}]]}], "-", 
        RowBox[{
         SubscriptBox["X", "2"], " ", 
         RowBox[{"(", 
          RowBox[{
           SubscriptBox["TS", "2"], "+", 
           SubscriptBox["YS", "2"]}], ")"}], " ", 
         SubscriptBox["\[Beta]S", 
          RowBox[{"2", "\[Rule]", "2"}]]}], "-", 
        RowBox[{
         SubscriptBox["X", "2"], " ", 
         RowBox[{"(", 
          RowBox[{
           SubscriptBox["TS", "3"], "+", 
           SubscriptBox["YS", "3"]}], ")"}], " ", 
         SubscriptBox["\[Beta]S", 
          RowBox[{"3", "\[Rule]", "2"}]]}], "-", 
        RowBox[{
         SubscriptBox["X", "2"], " ", 
         SubscriptBox["\[Tau]", "2"]}], "+", 
        RowBox[{
         SubscriptBox["XT", "2"], " ", 
         SubscriptBox["\[Omega]", "2"]}]}]},
      {
       RowBox[{
        RowBox[{
         SubscriptBox["uR", "3"], " ", 
         SubscriptBox["YR", "3"]}], "+", 
        RowBox[{
         SubscriptBox["uS", "3"], " ", 
         SubscriptBox["YS", "3"]}], "-", 
        RowBox[{
         SubscriptBox["X", "3"], " ", 
         RowBox[{"(", 
          RowBox[{
           SubscriptBox["TR", "1"], "+", 
           SubscriptBox["YR", "1"]}], ")"}], " ", 
         SubscriptBox["\[Beta]R", 
          RowBox[{"1", "\[Rule]", "3"}]]}], "-", 
        RowBox[{
         SubscriptBox["X", "3"], " ", 
         RowBox[{"(", 
          RowBox[{
           SubscriptBox["TR", "2"], "+", 
           SubscriptBox["YR", "2"]}], ")"}], " ", 
         SubscriptBox["\[Beta]R", 
          RowBox[{"2", "\[Rule]", "3"}]]}], "-", 
        RowBox[{
         SubscriptBox["X", "3"], " ", 
         RowBox[{"(", 
          RowBox[{
           SubscriptBox["TR", "3"], "+", 
           SubscriptBox["YR", "3"]}], ")"}], " ", 
         SubscriptBox["\[Beta]R", 
          RowBox[{"3", "\[Rule]", "3"}]]}], "-", 
        RowBox[{
         SubscriptBox["X", "3"], " ", 
         RowBox[{"(", 
          RowBox[{
           SubscriptBox["TS", "1"], "+", 
           SubscriptBox["YS", "1"]}], ")"}], " ", 
         SubscriptBox["\[Beta]S", 
          RowBox[{"1", "\[Rule]", "3"}]]}], "-", 
        RowBox[{
         SubscriptBox["X", "3"], " ", 
         RowBox[{"(", 
          RowBox[{
           SubscriptBox["TS", "2"], "+", 
           SubscriptBox["YS", "2"]}], ")"}], " ", 
         SubscriptBox["\[Beta]S", 
          RowBox[{"2", "\[Rule]", "3"}]]}], "-", 
        RowBox[{
         SubscriptBox["X", "3"], " ", 
         RowBox[{"(", 
          RowBox[{
           SubscriptBox["TS", "3"], "+", 
           SubscriptBox["YS", "3"]}], ")"}], " ", 
         SubscriptBox["\[Beta]S", 
          RowBox[{"3", "\[Rule]", "3"}]]}], "-", 
        RowBox[{
         SubscriptBox["X", "3"], " ", 
         SubscriptBox["\[Tau]", "3"]}], "+", 
        RowBox[{
         SubscriptBox["XT", "3"], " ", 
         SubscriptBox["\[Omega]", "3"]}]}]},
      {
       RowBox[{
        RowBox[{
         SubscriptBox["TR", "1"], " ", 
         RowBox[{"(", 
          RowBox[{"aR", "+", 
           SubscriptBox["uR", "1"]}], ")"}]}], "+", 
        RowBox[{
         SubscriptBox["TS", "1"], " ", 
         RowBox[{"(", 
          RowBox[{"aS", "+", 
           SubscriptBox["uS", "1"]}], ")"}]}], "-", 
        RowBox[{
         SubscriptBox["XT", "1"], " ", 
         RowBox[{"(", 
          RowBox[{
           SubscriptBox["TR", "1"], "+", 
           SubscriptBox["YR", "1"]}], ")"}], " ", 
         SubscriptBox["\[Beta]R", 
          RowBox[{"1", "\[Rule]", "1"}]]}], "-", 
        RowBox[{
         SubscriptBox["XT", "1"], " ", 
         RowBox[{"(", 
          RowBox[{
           SubscriptBox["TR", "2"], "+", 
           SubscriptBox["YR", "2"]}], ")"}], " ", 
         SubscriptBox["\[Beta]R", 
          RowBox[{"2", "\[Rule]", "1"}]]}], "-", 
        RowBox[{
         SubscriptBox["XT", "1"], " ", 
         RowBox[{"(", 
          RowBox[{
           SubscriptBox["TR", "3"], "+", 
           SubscriptBox["YR", "3"]}], ")"}], " ", 
         SubscriptBox["\[Beta]R", 
          RowBox[{"3", "\[Rule]", "1"}]]}], "-", 
        RowBox[{
         SubscriptBox["XT", "1"], " ", 
         RowBox[{"(", 
          RowBox[{
           SubscriptBox["TS", "1"], "+", 
           SubscriptBox["YS", "1"]}], ")"}], " ", 
         SubscriptBox["\[Beta]S", 
          RowBox[{"1", "\[Rule]", "1"}]]}], "-", 
        RowBox[{
         SubscriptBox["XT", "1"], " ", 
         RowBox[{"(", 
          RowBox[{
           SubscriptBox["TS", "2"], "+", 
           SubscriptBox["YS", "2"]}], ")"}], " ", 
         SubscriptBox["\[Beta]S", 
          RowBox[{"2", "\[Rule]", "1"}]]}], "-", 
        RowBox[{
         SubscriptBox["XT", "1"], " ", 
         RowBox[{"(", 
          RowBox[{
           SubscriptBox["TS", "3"], "+", 
           SubscriptBox["YS", "3"]}], ")"}], " ", 
         SubscriptBox["\[Beta]S", 
          RowBox[{"3", "\[Rule]", "1"}]]}], "+", 
        RowBox[{
         SubscriptBox["X", "1"], " ", 
         SubscriptBox["\[Tau]", "1"]}], "-", 
        RowBox[{
         SubscriptBox["XT", "1"], " ", 
         SubscriptBox["\[Omega]", "1"]}]}]},
      {
       RowBox[{
        RowBox[{
         SubscriptBox["TR", "2"], " ", 
         RowBox[{"(", 
          RowBox[{"aR", "+", 
           SubscriptBox["uR", "2"]}], ")"}]}], "+", 
        RowBox[{
         SubscriptBox["TS", "2"], " ", 
         RowBox[{"(", 
          RowBox[{"aS", "+", 
           SubscriptBox["uS", "2"]}], ")"}]}], "-", 
        RowBox[{
         SubscriptBox["XT", "2"], " ", 
         RowBox[{"(", 
          RowBox[{
           SubscriptBox["TR", "1"], "+", 
           SubscriptBox["YR", "1"]}], ")"}], " ", 
         SubscriptBox["\[Beta]R", 
          RowBox[{"1", "\[Rule]", "2"}]]}], "-", 
        RowBox[{
         SubscriptBox["XT", "2"], " ", 
         RowBox[{"(", 
          RowBox[{
           SubscriptBox["TR", "2"], "+", 
           SubscriptBox["YR", "2"]}], ")"}], " ", 
         SubscriptBox["\[Beta]R", 
          RowBox[{"2", "\[Rule]", "2"}]]}], "-", 
        RowBox[{
         SubscriptBox["XT", "2"], " ", 
         RowBox[{"(", 
          RowBox[{
           SubscriptBox["TR", "3"], "+", 
           SubscriptBox["YR", "3"]}], ")"}], " ", 
         SubscriptBox["\[Beta]R", 
          RowBox[{"3", "\[Rule]", "2"}]]}], "-", 
        RowBox[{
         SubscriptBox["XT", "2"], " ", 
         RowBox[{"(", 
          RowBox[{
           SubscriptBox["TS", "1"], "+", 
           SubscriptBox["YS", "1"]}], ")"}], " ", 
         SubscriptBox["\[Beta]S", 
          RowBox[{"1", "\[Rule]", "2"}]]}], "-", 
        RowBox[{
         SubscriptBox["XT", "2"], " ", 
         RowBox[{"(", 
          RowBox[{
           SubscriptBox["TS", "2"], "+", 
           SubscriptBox["YS", "2"]}], ")"}], " ", 
         SubscriptBox["\[Beta]S", 
          RowBox[{"2", "\[Rule]", "2"}]]}], "-", 
        RowBox[{
         SubscriptBox["XT", "2"], " ", 
         RowBox[{"(", 
          RowBox[{
           SubscriptBox["TS", "3"], "+", 
           SubscriptBox["YS", "3"]}], ")"}], " ", 
         SubscriptBox["\[Beta]S", 
          RowBox[{"3", "\[Rule]", "2"}]]}], "+", 
        RowBox[{
         SubscriptBox["X", "2"], " ", 
         SubscriptBox["\[Tau]", "2"]}], "-", 
        RowBox[{
         SubscriptBox["XT", "2"], " ", 
         SubscriptBox["\[Omega]", "2"]}]}]},
      {
       RowBox[{
        RowBox[{
         SubscriptBox["TR", "3"], " ", 
         RowBox[{"(", 
          RowBox[{"aR", "+", 
           SubscriptBox["uR", "3"]}], ")"}]}], "+", 
        RowBox[{
         SubscriptBox["TS", "3"], " ", 
         RowBox[{"(", 
          RowBox[{"aS", "+", 
           SubscriptBox["uS", "3"]}], ")"}]}], "-", 
        RowBox[{
         SubscriptBox["XT", "3"], " ", 
         RowBox[{"(", 
          RowBox[{
           SubscriptBox["TR", "1"], "+", 
           SubscriptBox["YR", "1"]}], ")"}], " ", 
         SubscriptBox["\[Beta]R", 
          RowBox[{"1", "\[Rule]", "3"}]]}], "-", 
        RowBox[{
         SubscriptBox["XT", "3"], " ", 
         RowBox[{"(", 
          RowBox[{
           SubscriptBox["TR", "2"], "+", 
           SubscriptBox["YR", "2"]}], ")"}], " ", 
         SubscriptBox["\[Beta]R", 
          RowBox[{"2", "\[Rule]", "3"}]]}], "-", 
        RowBox[{
         SubscriptBox["XT", "3"], " ", 
         RowBox[{"(", 
          RowBox[{
           SubscriptBox["TR", "3"], "+", 
           SubscriptBox["YR", "3"]}], ")"}], " ", 
         SubscriptBox["\[Beta]R", 
          RowBox[{"3", "\[Rule]", "3"}]]}], "-", 
        RowBox[{
         SubscriptBox["XT", "3"], " ", 
         RowBox[{"(", 
          RowBox[{
           SubscriptBox["TS", "1"], "+", 
           SubscriptBox["YS", "1"]}], ")"}], " ", 
         SubscriptBox["\[Beta]S", 
          RowBox[{"1", "\[Rule]", "3"}]]}], "-", 
        RowBox[{
         SubscriptBox["XT", "3"], " ", 
         RowBox[{"(", 
          RowBox[{
           SubscriptBox["TS", "2"], "+", 
           SubscriptBox["YS", "2"]}], ")"}], " ", 
         SubscriptBox["\[Beta]S", 
          RowBox[{"2", "\[Rule]", "3"}]]}], "-", 
        RowBox[{
         SubscriptBox["XT", "3"], " ", 
         RowBox[{"(", 
          RowBox[{
           SubscriptBox["TS", "3"], "+", 
           SubscriptBox["YS", "3"]}], ")"}], " ", 
         SubscriptBox["\[Beta]S", 
          RowBox[{"3", "\[Rule]", "3"}]]}], "+", 
        RowBox[{
         SubscriptBox["X", "3"], " ", 
         SubscriptBox["\[Tau]", "3"]}], "-", 
        RowBox[{
         SubscriptBox["XT", "3"], " ", 
         SubscriptBox["\[Omega]", "3"]}]}]},
      {
       RowBox[{
        RowBox[{
         RowBox[{"-", 
          SubscriptBox["uS", "1"]}], " ", 
         SubscriptBox["YS", "1"]}], "+", 
        RowBox[{
         SubscriptBox["X", "1"], " ", 
         RowBox[{"(", 
          RowBox[{
           SubscriptBox["TS", "1"], "+", 
           SubscriptBox["YS", "1"]}], ")"}], " ", 
         SubscriptBox["\[Beta]S", 
          RowBox[{"1", "\[Rule]", "1"}]]}], "+", 
        RowBox[{
         SubscriptBox["X", "1"], " ", 
         RowBox[{"(", 
          RowBox[{
           SubscriptBox["TS", "2"], "+", 
           SubscriptBox["YS", "2"]}], ")"}], " ", 
         SubscriptBox["\[Beta]S", 
          RowBox[{"2", "\[Rule]", "1"}]]}], "+", 
        RowBox[{
         SubscriptBox["X", "1"], " ", 
         RowBox[{"(", 
          RowBox[{
           SubscriptBox["TS", "3"], "+", 
           SubscriptBox["YS", "3"]}], ")"}], " ", 
         SubscriptBox["\[Beta]S", 
          RowBox[{"3", "\[Rule]", "1"}]]}], "-", 
        RowBox[{
         SubscriptBox["YS", "1"], " ", 
         SubscriptBox["\[Tau]C", "1"]}], "+", 
        RowBox[{
         SubscriptBox["TS", "1"], " ", 
         SubscriptBox["\[Omega]", "1"]}]}]},
      {
       RowBox[{
        RowBox[{
         RowBox[{"-", 
          SubscriptBox["uS", "2"]}], " ", 
         SubscriptBox["YS", "2"]}], "+", 
        RowBox[{
         SubscriptBox["X", "2"], " ", 
         RowBox[{"(", 
          RowBox[{
           SubscriptBox["TS", "1"], "+", 
           SubscriptBox["YS", "1"]}], ")"}], " ", 
         SubscriptBox["\[Beta]S", 
          RowBox[{"1", "\[Rule]", "2"}]]}], "+", 
        RowBox[{
         SubscriptBox["X", "2"], " ", 
         RowBox[{"(", 
          RowBox[{
           SubscriptBox["TS", "2"], "+", 
           SubscriptBox["YS", "2"]}], ")"}], " ", 
         SubscriptBox["\[Beta]S", 
          RowBox[{"2", "\[Rule]", "2"}]]}], "+", 
        RowBox[{
         SubscriptBox["X", "2"], " ", 
         RowBox[{"(", 
          RowBox[{
           SubscriptBox["TS", "3"], "+", 
           SubscriptBox["YS", "3"]}], ")"}], " ", 
         SubscriptBox["\[Beta]S", 
          RowBox[{"3", "\[Rule]", "2"}]]}], "-", 
        RowBox[{
         SubscriptBox["YS", "2"], " ", 
         SubscriptBox["\[Tau]C", "2"]}], "+", 
        RowBox[{
         SubscriptBox["TS", "2"], " ", 
         SubscriptBox["\[Omega]", "2"]}]}]},
      {
       RowBox[{
        RowBox[{
         RowBox[{"-", 
          SubscriptBox["uS", "3"]}], " ", 
         SubscriptBox["YS", "3"]}], "+", 
        RowBox[{
         SubscriptBox["X", "3"], " ", 
         RowBox[{"(", 
          RowBox[{
           SubscriptBox["TS", "1"], "+", 
           SubscriptBox["YS", "1"]}], ")"}], " ", 
         SubscriptBox["\[Beta]S", 
          RowBox[{"1", "\[Rule]", "3"}]]}], "+", 
        RowBox[{
         SubscriptBox["X", "3"], " ", 
         RowBox[{"(", 
          RowBox[{
           SubscriptBox["TS", "2"], "+", 
           SubscriptBox["YS", "2"]}], ")"}], " ", 
         SubscriptBox["\[Beta]S", 
          RowBox[{"2", "\[Rule]", "3"}]]}], "+", 
        RowBox[{
         SubscriptBox["X", "3"], " ", 
         RowBox[{"(", 
          RowBox[{
           SubscriptBox["TS", "3"], "+", 
           SubscriptBox["YS", "3"]}], ")"}], " ", 
         SubscriptBox["\[Beta]S", 
          RowBox[{"3", "\[Rule]", "3"}]]}], "-", 
        RowBox[{
         SubscriptBox["YS", "3"], " ", 
         SubscriptBox["\[Tau]C", "3"]}], "+", 
        RowBox[{
         SubscriptBox["TS", "3"], " ", 
         SubscriptBox["\[Omega]", "3"]}]}]},
      {
       RowBox[{
        RowBox[{
         RowBox[{"-", 
          SubscriptBox["uR", "1"]}], " ", 
         SubscriptBox["YR", "1"]}], "+", 
        RowBox[{
         SubscriptBox["X", "1"], " ", 
         RowBox[{"(", 
          RowBox[{
           SubscriptBox["TR", "1"], "+", 
           SubscriptBox["YR", "1"]}], ")"}], " ", 
         SubscriptBox["\[Beta]R", 
          RowBox[{"1", "\[Rule]", "1"}]]}], "+", 
        RowBox[{
         SubscriptBox["X", "1"], " ", 
         RowBox[{"(", 
          RowBox[{
           SubscriptBox["TR", "2"], "+", 
           SubscriptBox["YR", "2"]}], ")"}], " ", 
         SubscriptBox["\[Beta]R", 
          RowBox[{"2", "\[Rule]", "1"}]]}], "+", 
        RowBox[{
         SubscriptBox["X", "1"], " ", 
         RowBox[{"(", 
          RowBox[{
           SubscriptBox["TR", "3"], "+", 
           SubscriptBox["YR", "3"]}], ")"}], " ", 
         SubscriptBox["\[Beta]R", 
          RowBox[{"3", "\[Rule]", "1"}]]}], "-", 
        RowBox[{
         SubscriptBox["YR", "1"], " ", 
         SubscriptBox["\[Tau]C", "1"]}], "+", 
        RowBox[{
         SubscriptBox["TR", "1"], " ", 
         SubscriptBox["\[Omega]", "1"]}]}]},
      {
       RowBox[{
        RowBox[{
         RowBox[{"-", 
          SubscriptBox["uR", "2"]}], " ", 
         SubscriptBox["YR", "2"]}], "+", 
        RowBox[{
         SubscriptBox["X", "2"], " ", 
         RowBox[{"(", 
          RowBox[{
           SubscriptBox["TR", "1"], "+", 
           SubscriptBox["YR", "1"]}], ")"}], " ", 
         SubscriptBox["\[Beta]R", 
          RowBox[{"1", "\[Rule]", "2"}]]}], "+", 
        RowBox[{
         SubscriptBox["X", "2"], " ", 
         RowBox[{"(", 
          RowBox[{
           SubscriptBox["TR", "2"], "+", 
           SubscriptBox["YR", "2"]}], ")"}], " ", 
         SubscriptBox["\[Beta]R", 
          RowBox[{"2", "\[Rule]", "2"}]]}], "+", 
        RowBox[{
         SubscriptBox["X", "2"], " ", 
         RowBox[{"(", 
          RowBox[{
           SubscriptBox["TR", "3"], "+", 
           SubscriptBox["YR", "3"]}], ")"}], " ", 
         SubscriptBox["\[Beta]R", 
          RowBox[{"3", "\[Rule]", "2"}]]}], "-", 
        RowBox[{
         SubscriptBox["YR", "2"], " ", 
         SubscriptBox["\[Tau]C", "2"]}], "+", 
        RowBox[{
         SubscriptBox["TR", "2"], " ", 
         SubscriptBox["\[Omega]", "2"]}]}]},
      {
       RowBox[{
        RowBox[{
         RowBox[{"-", 
          SubscriptBox["uR", "3"]}], " ", 
         SubscriptBox["YR", "3"]}], "+", 
        RowBox[{
         SubscriptBox["X", "3"], " ", 
         RowBox[{"(", 
          RowBox[{
           SubscriptBox["TR", "1"], "+", 
           SubscriptBox["YR", "1"]}], ")"}], " ", 
         SubscriptBox["\[Beta]R", 
          RowBox[{"1", "\[Rule]", "3"}]]}], "+", 
        RowBox[{
         SubscriptBox["X", "3"], " ", 
         RowBox[{"(", 
          RowBox[{
           SubscriptBox["TR", "2"], "+", 
           SubscriptBox["YR", "2"]}], ")"}], " ", 
         SubscriptBox["\[Beta]R", 
          RowBox[{"2", "\[Rule]", "3"}]]}], "+", 
        RowBox[{
         SubscriptBox["X", "3"], " ", 
         RowBox[{"(", 
          RowBox[{
           SubscriptBox["TR", "3"], "+", 
           SubscriptBox["YR", "3"]}], ")"}], " ", 
         SubscriptBox["\[Beta]R", 
          RowBox[{"3", "\[Rule]", "3"}]]}], "-", 
        RowBox[{
         SubscriptBox["YR", "3"], " ", 
         SubscriptBox["\[Tau]C", "3"]}], "+", 
        RowBox[{
         SubscriptBox["TR", "3"], " ", 
         SubscriptBox["\[Omega]", "3"]}]}]},
      {
       RowBox[{
        RowBox[{
         SubscriptBox["TS", "1"], " ", 
         RowBox[{"(", 
          RowBox[{
           RowBox[{"-", "aS"}], "-", 
           SubscriptBox["uS", "1"]}], ")"}]}], "+", 
        RowBox[{
         SubscriptBox["XT", "1"], " ", 
         RowBox[{"(", 
          RowBox[{
           SubscriptBox["TS", "1"], "+", 
           SubscriptBox["YS", "1"]}], ")"}], " ", 
         SubscriptBox["\[Beta]S", 
          RowBox[{"1", "\[Rule]", "1"}]]}], "+", 
        RowBox[{
         SubscriptBox["XT", "1"], " ", 
         RowBox[{"(", 
          RowBox[{
           SubscriptBox["TS", "2"], "+", 
           SubscriptBox["YS", "2"]}], ")"}], " ", 
         SubscriptBox["\[Beta]S", 
          RowBox[{"2", "\[Rule]", "1"}]]}], "+", 
        RowBox[{
         SubscriptBox["XT", "1"], " ", 
         RowBox[{"(", 
          RowBox[{
           SubscriptBox["TS", "3"], "+", 
           SubscriptBox["YS", "3"]}], ")"}], " ", 
         SubscriptBox["\[Beta]S", 
          RowBox[{"3", "\[Rule]", "1"}]]}], "+", 
        RowBox[{
         SubscriptBox["YS", "1"], " ", 
         SubscriptBox["\[Tau]C", "1"]}], "-", 
        RowBox[{
         SubscriptBox["TS", "1"], " ", 
         SubscriptBox["\[Omega]", "1"]}]}]},
      {
       RowBox[{
        RowBox[{
         SubscriptBox["TS", "2"], " ", 
         RowBox[{"(", 
          RowBox[{
           RowBox[{"-", "aS"}], "-", 
           SubscriptBox["uS", "2"]}], ")"}]}], "+", 
        RowBox[{
         SubscriptBox["XT", "2"], " ", 
         RowBox[{"(", 
          RowBox[{
           SubscriptBox["TS", "1"], "+", 
           SubscriptBox["YS", "1"]}], ")"}], " ", 
         SubscriptBox["\[Beta]S", 
          RowBox[{"1", "\[Rule]", "2"}]]}], "+", 
        RowBox[{
         SubscriptBox["XT", "2"], " ", 
         RowBox[{"(", 
          RowBox[{
           SubscriptBox["TS", "2"], "+", 
           SubscriptBox["YS", "2"]}], ")"}], " ", 
         SubscriptBox["\[Beta]S", 
          RowBox[{"2", "\[Rule]", "2"}]]}], "+", 
        RowBox[{
         SubscriptBox["XT", "2"], " ", 
         RowBox[{"(", 
          RowBox[{
           SubscriptBox["TS", "3"], "+", 
           SubscriptBox["YS", "3"]}], ")"}], " ", 
         SubscriptBox["\[Beta]S", 
          RowBox[{"3", "\[Rule]", "2"}]]}], "+", 
        RowBox[{
         SubscriptBox["YS", "2"], " ", 
         SubscriptBox["\[Tau]C", "2"]}], "-", 
        RowBox[{
         SubscriptBox["TS", "2"], " ", 
         SubscriptBox["\[Omega]", "2"]}]}]},
      {
       RowBox[{
        RowBox[{
         SubscriptBox["TS", "3"], " ", 
         RowBox[{"(", 
          RowBox[{
           RowBox[{"-", "aS"}], "-", 
           SubscriptBox["uS", "3"]}], ")"}]}], "+", 
        RowBox[{
         SubscriptBox["XT", "3"], " ", 
         RowBox[{"(", 
          RowBox[{
           SubscriptBox["TS", "1"], "+", 
           SubscriptBox["YS", "1"]}], ")"}], " ", 
         SubscriptBox["\[Beta]S", 
          RowBox[{"1", "\[Rule]", "3"}]]}], "+", 
        RowBox[{
         SubscriptBox["XT", "3"], " ", 
         RowBox[{"(", 
          RowBox[{
           SubscriptBox["TS", "2"], "+", 
           SubscriptBox["YS", "2"]}], ")"}], " ", 
         SubscriptBox["\[Beta]S", 
          RowBox[{"2", "\[Rule]", "3"}]]}], "+", 
        RowBox[{
         SubscriptBox["XT", "3"], " ", 
         RowBox[{"(", 
          RowBox[{
           SubscriptBox["TS", "3"], "+", 
           SubscriptBox["YS", "3"]}], ")"}], " ", 
         SubscriptBox["\[Beta]S", 
          RowBox[{"3", "\[Rule]", "3"}]]}], "+", 
        RowBox[{
         SubscriptBox["YS", "3"], " ", 
         SubscriptBox["\[Tau]C", "3"]}], "-", 
        RowBox[{
         SubscriptBox["TS", "3"], " ", 
         SubscriptBox["\[Omega]", "3"]}]}]},
      {
       RowBox[{
        RowBox[{
         SubscriptBox["TR", "1"], " ", 
         RowBox[{"(", 
          RowBox[{
           RowBox[{"-", "aR"}], "-", 
           SubscriptBox["uR", "1"]}], ")"}]}], "+", 
        RowBox[{
         SubscriptBox["XT", "1"], " ", 
         RowBox[{"(", 
          RowBox[{
           SubscriptBox["TR", "1"], "+", 
           SubscriptBox["YR", "1"]}], ")"}], " ", 
         SubscriptBox["\[Beta]R", 
          RowBox[{"1", "\[Rule]", "1"}]]}], "+", 
        RowBox[{
         SubscriptBox["XT", "1"], " ", 
         RowBox[{"(", 
          RowBox[{
           SubscriptBox["TR", "2"], "+", 
           SubscriptBox["YR", "2"]}], ")"}], " ", 
         SubscriptBox["\[Beta]R", 
          RowBox[{"2", "\[Rule]", "1"}]]}], "+", 
        RowBox[{
         SubscriptBox["XT", "1"], " ", 
         RowBox[{"(", 
          RowBox[{
           SubscriptBox["TR", "3"], "+", 
           SubscriptBox["YR", "3"]}], ")"}], " ", 
         SubscriptBox["\[Beta]R", 
          RowBox[{"3", "\[Rule]", "1"}]]}], "+", 
        RowBox[{
         SubscriptBox["YR", "1"], " ", 
         SubscriptBox["\[Tau]C", "1"]}], "-", 
        RowBox[{
         SubscriptBox["TR", "1"], " ", 
         SubscriptBox["\[Omega]", "1"]}]}]},
      {
       RowBox[{
        RowBox[{
         SubscriptBox["TR", "2"], " ", 
         RowBox[{"(", 
          RowBox[{
           RowBox[{"-", "aR"}], "-", 
           SubscriptBox["uR", "2"]}], ")"}]}], "+", 
        RowBox[{
         SubscriptBox["XT", "2"], " ", 
         RowBox[{"(", 
          RowBox[{
           SubscriptBox["TR", "1"], "+", 
           SubscriptBox["YR", "1"]}], ")"}], " ", 
         SubscriptBox["\[Beta]R", 
          RowBox[{"1", "\[Rule]", "2"}]]}], "+", 
        RowBox[{
         SubscriptBox["XT", "2"], " ", 
         RowBox[{"(", 
          RowBox[{
           SubscriptBox["TR", "2"], "+", 
           SubscriptBox["YR", "2"]}], ")"}], " ", 
         SubscriptBox["\[Beta]R", 
          RowBox[{"2", "\[Rule]", "2"}]]}], "+", 
        RowBox[{
         SubscriptBox["XT", "2"], " ", 
         RowBox[{"(", 
          RowBox[{
           SubscriptBox["TR", "3"], "+", 
           SubscriptBox["YR", "3"]}], ")"}], " ", 
         SubscriptBox["\[Beta]R", 
          RowBox[{"3", "\[Rule]", "2"}]]}], "+", 
        RowBox[{
         SubscriptBox["YR", "2"], " ", 
         SubscriptBox["\[Tau]C", "2"]}], "-", 
        RowBox[{
         SubscriptBox["TR", "2"], " ", 
         SubscriptBox["\[Omega]", "2"]}]}]},
      {
       RowBox[{
        RowBox[{
         SubscriptBox["TR", "3"], " ", 
         RowBox[{"(", 
          RowBox[{
           RowBox[{"-", "aR"}], "-", 
           SubscriptBox["uR", "3"]}], ")"}]}], "+", 
        RowBox[{
         SubscriptBox["XT", "3"], " ", 
         RowBox[{"(", 
          RowBox[{
           SubscriptBox["TR", "1"], "+", 
           SubscriptBox["YR", "1"]}], ")"}], " ", 
         SubscriptBox["\[Beta]R", 
          RowBox[{"1", "\[Rule]", "3"}]]}], "+", 
        RowBox[{
         SubscriptBox["XT", "3"], " ", 
         RowBox[{"(", 
          RowBox[{
           SubscriptBox["TR", "2"], "+", 
           SubscriptBox["YR", "2"]}], ")"}], " ", 
         SubscriptBox["\[Beta]R", 
          RowBox[{"2", "\[Rule]", "3"}]]}], "+", 
        RowBox[{
         SubscriptBox["XT", "3"], " ", 
         RowBox[{"(", 
          RowBox[{
           SubscriptBox["TR", "3"], "+", 
           SubscriptBox["YR", "3"]}], ")"}], " ", 
         SubscriptBox["\[Beta]R", 
          RowBox[{"3", "\[Rule]", "3"}]]}], "+", 
        RowBox[{
         SubscriptBox["YR", "3"], " ", 
         SubscriptBox["\[Tau]C", "3"]}], "-", 
        RowBox[{
         SubscriptBox["TR", "3"], " ", 
         SubscriptBox["\[Omega]", "3"]}]}]}
     },
     GridBoxAlignment->{
      "Columns" -> {{Center}}, "ColumnsIndexed" -> {}, "Rows" -> {{Baseline}},
        "RowsIndexed" -> {}},
     GridBoxSpacings->{"Columns" -> {
         Offset[0.27999999999999997`], {
          Offset[0.5599999999999999]}, 
         Offset[0.27999999999999997`]}, "ColumnsIndexed" -> {}, "Rows" -> {
         Offset[0.2], {
          Offset[0.4]}, 
         Offset[0.2]}, "RowsIndexed" -> {}}],
    Column], "\[NoBreak]", ")"}],
  Function[BoxForm`e$, 
   MatrixForm[BoxForm`e$]]]], "Output",
 CellChangeTimes->{{3.709622886283272*^9, 3.709622890617949*^9}, 
   3.7098786983087063`*^9, 3.709881406395636*^9, 3.7099008773498087`*^9, 
   3.709960081558496*^9, 3.7100540959915867`*^9, 3.710069493971134*^9, 
   3.710085715804537*^9, 3.710133367563549*^9, 3.710564313108899*^9, 
   3.710654885305986*^9, 3.7107363052065153`*^9, 3.710823358027321*^9, 
   3.711085082945444*^9, 3.711180233665592*^9, 3.711256108058261*^9, 
   3.711697123131093*^9, 3.71179073832682*^9, 3.711871577630275*^9, 
   3.711956365015089*^9, 3.712038139679723*^9, 3.716617704511142*^9, 
   3.716641176063612*^9, 3.717233373024335*^9, 3.717317976750943*^9, 
   3.717478169868498*^9, 3.7229464317691917`*^9, 3.722948827501752*^9, 
   3.723960041633353*^9, 3.724487707322802*^9, 3.7299399276471643`*^9, 
   3.731731428046041*^9, 3.731834884147917*^9, 3.7338128160208693`*^9, 
   3.7351776863191633`*^9, 3.735899906164626*^9}]
}, Open  ]],

Cell[CellGroupData[{

Cell[BoxData[
 RowBox[{"eqRsimple", "=", 
  RowBox[{
   RowBox[{
    RowBox[{
     RowBox[{
      RowBox[{
       RowBox[{"#", "\[Equal]", "0"}], "&"}], "/@", 
      RowBox[{
       RowBox[{"(", 
        RowBox[{"simpleeq", "/.", "repX"}], ")"}], "[", 
       RowBox[{"[", 
        RowBox[{
         RowBox[{"{", 
          RowBox[{
           RowBox[{"Range", "[", 
            RowBox[{
             RowBox[{"(", 
              RowBox[{
               RowBox[{"3", "nstate"}], "+", "1"}], ")"}], ",", 
             RowBox[{"4", "nstate"}]}], "]"}], ",", 
           RowBox[{"Range", "[", 
            RowBox[{
             RowBox[{"(", 
              RowBox[{
               RowBox[{"5", "nstate"}], "+", "1"}], ")"}], ",", 
             RowBox[{"6", "nstate"}]}], "]"}]}], "}"}], "//", "Flatten"}], 
        "]"}], "]"}]}], "/.", "noS"}], "/.", "separable\[Beta]"}], "/.", 
   "simple"}]}]], "Input",
 CellChangeTimes->{{3.6960644105746107`*^9, 3.696064470391486*^9}, {
  3.6960680132786617`*^9, 3.696068017348329*^9}, {3.7096229754865923`*^9, 
  3.7096229823252993`*^9}}],

Cell[BoxData[
 RowBox[{"{", 
  RowBox[{
   RowBox[{
    RowBox[{
     RowBox[{
      RowBox[{"-", "uR"}], " ", 
      SubscriptBox["YR", "1"]}], "+", 
     RowBox[{"\[Beta]R", " ", 
      RowBox[{"(", 
       RowBox[{
        RowBox[{
         RowBox[{"(", 
          RowBox[{"1", "-", 
           SubscriptBox["fT", "1"]}], ")"}], " ", 
         SubscriptBox["N", "1"]}], "-", 
        SubscriptBox["YR", "1"]}], ")"}], " ", 
      RowBox[{"(", 
       RowBox[{
        SubscriptBox["TR", "1"], "+", 
        SubscriptBox["YR", "1"]}], ")"}]}], "+", 
     RowBox[{"\[Beta]R", " ", 
      RowBox[{"(", 
       RowBox[{
        RowBox[{
         RowBox[{"(", 
          RowBox[{"1", "-", 
           SubscriptBox["fT", "1"]}], ")"}], " ", 
         SubscriptBox["N", "1"]}], "-", 
        SubscriptBox["YR", "1"]}], ")"}], " ", 
      RowBox[{"(", 
       RowBox[{
        SubscriptBox["TR", "2"], "+", 
        SubscriptBox["YR", "2"]}], ")"}]}], "+", 
     RowBox[{"\[Beta]R", " ", 
      RowBox[{"(", 
       RowBox[{
        RowBox[{
         RowBox[{"(", 
          RowBox[{"1", "-", 
           SubscriptBox["fT", "1"]}], ")"}], " ", 
         SubscriptBox["N", "1"]}], "-", 
        SubscriptBox["YR", "1"]}], ")"}], " ", 
      RowBox[{"(", 
       RowBox[{
        SubscriptBox["TR", "3"], "+", 
        SubscriptBox["YR", "3"]}], ")"}]}], "-", 
     RowBox[{
      SubscriptBox["YR", "1"], " ", 
      SubscriptBox["\[Tau]C", "1"]}], "+", 
     RowBox[{
      SubscriptBox["TR", "1"], " ", 
      SubscriptBox["\[Omega]", "1"]}]}], "\[Equal]", "0"}], ",", 
   RowBox[{
    RowBox[{
     RowBox[{"\[Beta]R", " ", 
      RowBox[{"(", 
       RowBox[{
        SubscriptBox["TR", "1"], "+", 
        SubscriptBox["YR", "1"]}], ")"}], " ", 
      RowBox[{"(", 
       RowBox[{
        RowBox[{
         RowBox[{"(", 
          RowBox[{"1", "-", 
           SubscriptBox["fT", "2"]}], ")"}], " ", 
         SubscriptBox["N", "2"]}], "-", 
        SubscriptBox["YR", "2"]}], ")"}]}], "-", 
     RowBox[{"uR", " ", 
      SubscriptBox["YR", "2"]}], "+", 
     RowBox[{"\[Beta]R", " ", 
      RowBox[{"(", 
       RowBox[{
        RowBox[{
         RowBox[{"(", 
          RowBox[{"1", "-", 
           SubscriptBox["fT", "2"]}], ")"}], " ", 
         SubscriptBox["N", "2"]}], "-", 
        SubscriptBox["YR", "2"]}], ")"}], " ", 
      RowBox[{"(", 
       RowBox[{
        SubscriptBox["TR", "2"], "+", 
        SubscriptBox["YR", "2"]}], ")"}]}], "+", 
     RowBox[{"\[Beta]R", " ", 
      RowBox[{"(", 
       RowBox[{
        RowBox[{
         RowBox[{"(", 
          RowBox[{"1", "-", 
           SubscriptBox["fT", "2"]}], ")"}], " ", 
         SubscriptBox["N", "2"]}], "-", 
        SubscriptBox["YR", "2"]}], ")"}], " ", 
      RowBox[{"(", 
       RowBox[{
        SubscriptBox["TR", "3"], "+", 
        SubscriptBox["YR", "3"]}], ")"}]}], "-", 
     RowBox[{
      SubscriptBox["YR", "2"], " ", 
      SubscriptBox["\[Tau]C", "2"]}], "+", 
     RowBox[{
      SubscriptBox["TR", "2"], " ", 
      SubscriptBox["\[Omega]", "2"]}]}], "\[Equal]", "0"}], ",", 
   RowBox[{
    RowBox[{
     RowBox[{"\[Beta]R", " ", 
      RowBox[{"(", 
       RowBox[{
        SubscriptBox["TR", "1"], "+", 
        SubscriptBox["YR", "1"]}], ")"}], " ", 
      RowBox[{"(", 
       RowBox[{
        RowBox[{
         RowBox[{"(", 
          RowBox[{"1", "-", 
           SubscriptBox["fT", "3"]}], ")"}], " ", 
         SubscriptBox["N", "3"]}], "-", 
        SubscriptBox["YR", "3"]}], ")"}]}], "+", 
     RowBox[{"\[Beta]R", " ", 
      RowBox[{"(", 
       RowBox[{
        SubscriptBox["TR", "2"], "+", 
        SubscriptBox["YR", "2"]}], ")"}], " ", 
      RowBox[{"(", 
       RowBox[{
        RowBox[{
         RowBox[{"(", 
          RowBox[{"1", "-", 
           SubscriptBox["fT", "3"]}], ")"}], " ", 
         SubscriptBox["N", "3"]}], "-", 
        SubscriptBox["YR", "3"]}], ")"}]}], "-", 
     RowBox[{"uR", " ", 
      SubscriptBox["YR", "3"]}], "+", 
     RowBox[{"\[Beta]R", " ", 
      RowBox[{"(", 
       RowBox[{
        RowBox[{
         RowBox[{"(", 
          RowBox[{"1", "-", 
           SubscriptBox["fT", "3"]}], ")"}], " ", 
         SubscriptBox["N", "3"]}], "-", 
        SubscriptBox["YR", "3"]}], ")"}], " ", 
      RowBox[{"(", 
       RowBox[{
        SubscriptBox["TR", "3"], "+", 
        SubscriptBox["YR", "3"]}], ")"}]}], "-", 
     RowBox[{
      SubscriptBox["YR", "3"], " ", 
      SubscriptBox["\[Tau]C", "3"]}], "+", 
     RowBox[{
      SubscriptBox["TR", "3"], " ", 
      SubscriptBox["\[Omega]", "3"]}]}], "\[Equal]", "0"}], ",", 
   RowBox[{
    RowBox[{
     RowBox[{
      RowBox[{"(", 
       RowBox[{
        RowBox[{"-", "aR"}], "-", "uR"}], ")"}], " ", 
      SubscriptBox["TR", "1"]}], "+", 
     RowBox[{"\[Beta]R", " ", 
      RowBox[{"(", 
       RowBox[{
        RowBox[{
         SubscriptBox["fT", "1"], " ", 
         SubscriptBox["N", "1"]}], "-", 
        SubscriptBox["TR", "1"]}], ")"}], " ", 
      RowBox[{"(", 
       RowBox[{
        SubscriptBox["TR", "1"], "+", 
        SubscriptBox["YR", "1"]}], ")"}]}], "+", 
     RowBox[{"\[Beta]R", " ", 
      RowBox[{"(", 
       RowBox[{
        RowBox[{
         SubscriptBox["fT", "1"], " ", 
         SubscriptBox["N", "1"]}], "-", 
        SubscriptBox["TR", "1"]}], ")"}], " ", 
      RowBox[{"(", 
       RowBox[{
        SubscriptBox["TR", "2"], "+", 
        SubscriptBox["YR", "2"]}], ")"}]}], "+", 
     RowBox[{"\[Beta]R", " ", 
      RowBox[{"(", 
       RowBox[{
        RowBox[{
         SubscriptBox["fT", "1"], " ", 
         SubscriptBox["N", "1"]}], "-", 
        SubscriptBox["TR", "1"]}], ")"}], " ", 
      RowBox[{"(", 
       RowBox[{
        SubscriptBox["TR", "3"], "+", 
        SubscriptBox["YR", "3"]}], ")"}]}], "+", 
     RowBox[{
      SubscriptBox["YR", "1"], " ", 
      SubscriptBox["\[Tau]C", "1"]}], "-", 
     RowBox[{
      SubscriptBox["TR", "1"], " ", 
      SubscriptBox["\[Omega]", "1"]}]}], "\[Equal]", "0"}], ",", 
   RowBox[{
    RowBox[{
     RowBox[{
      RowBox[{"(", 
       RowBox[{
        RowBox[{"-", "aR"}], "-", "uR"}], ")"}], " ", 
      SubscriptBox["TR", "2"]}], "+", 
     RowBox[{"\[Beta]R", " ", 
      RowBox[{"(", 
       RowBox[{
        RowBox[{
         SubscriptBox["fT", "2"], " ", 
         SubscriptBox["N", "2"]}], "-", 
        SubscriptBox["TR", "2"]}], ")"}], " ", 
      RowBox[{"(", 
       RowBox[{
        SubscriptBox["TR", "1"], "+", 
        SubscriptBox["YR", "1"]}], ")"}]}], "+", 
     RowBox[{"\[Beta]R", " ", 
      RowBox[{"(", 
       RowBox[{
        RowBox[{
         SubscriptBox["fT", "2"], " ", 
         SubscriptBox["N", "2"]}], "-", 
        SubscriptBox["TR", "2"]}], ")"}], " ", 
      RowBox[{"(", 
       RowBox[{
        SubscriptBox["TR", "2"], "+", 
        SubscriptBox["YR", "2"]}], ")"}]}], "+", 
     RowBox[{"\[Beta]R", " ", 
      RowBox[{"(", 
       RowBox[{
        RowBox[{
         SubscriptBox["fT", "2"], " ", 
         SubscriptBox["N", "2"]}], "-", 
        SubscriptBox["TR", "2"]}], ")"}], " ", 
      RowBox[{"(", 
       RowBox[{
        SubscriptBox["TR", "3"], "+", 
        SubscriptBox["YR", "3"]}], ")"}]}], "+", 
     RowBox[{
      SubscriptBox["YR", "2"], " ", 
      SubscriptBox["\[Tau]C", "2"]}], "-", 
     RowBox[{
      SubscriptBox["TR", "2"], " ", 
      SubscriptBox["\[Omega]", "2"]}]}], "\[Equal]", "0"}], ",", 
   RowBox[{
    RowBox[{
     RowBox[{
      RowBox[{"(", 
       RowBox[{
        RowBox[{"-", "aR"}], "-", "uR"}], ")"}], " ", 
      SubscriptBox["TR", "3"]}], "+", 
     RowBox[{"\[Beta]R", " ", 
      RowBox[{"(", 
       RowBox[{
        RowBox[{
         SubscriptBox["fT", "3"], " ", 
         SubscriptBox["N", "3"]}], "-", 
        SubscriptBox["TR", "3"]}], ")"}], " ", 
      RowBox[{"(", 
       RowBox[{
        SubscriptBox["TR", "1"], "+", 
        SubscriptBox["YR", "1"]}], ")"}]}], "+", 
     RowBox[{"\[Beta]R", " ", 
      RowBox[{"(", 
       RowBox[{
        RowBox[{
         SubscriptBox["fT", "3"], " ", 
         SubscriptBox["N", "3"]}], "-", 
        SubscriptBox["TR", "3"]}], ")"}], " ", 
      RowBox[{"(", 
       RowBox[{
        SubscriptBox["TR", "2"], "+", 
        SubscriptBox["YR", "2"]}], ")"}]}], "+", 
     RowBox[{"\[Beta]R", " ", 
      RowBox[{"(", 
       RowBox[{
        RowBox[{
         SubscriptBox["fT", "3"], " ", 
         SubscriptBox["N", "3"]}], "-", 
        SubscriptBox["TR", "3"]}], ")"}], " ", 
      RowBox[{"(", 
       RowBox[{
        SubscriptBox["TR", "3"], "+", 
        SubscriptBox["YR", "3"]}], ")"}]}], "+", 
     RowBox[{
      SubscriptBox["YR", "3"], " ", 
      SubscriptBox["\[Tau]C", "3"]}], "-", 
     RowBox[{
      SubscriptBox["TR", "3"], " ", 
      SubscriptBox["\[Omega]", "3"]}]}], "\[Equal]", "0"}]}], "}"}]], "Output",\

 CellChangeTimes->{3.7098786983326893`*^9, 3.709881406477421*^9, 
  3.709900882116665*^9, 3.7099600816039953`*^9, 3.710054096029566*^9, 
  3.710069494024963*^9, 3.710085715873411*^9, 3.710133367587673*^9, 
  3.7105643131597643`*^9, 3.710654885372713*^9, 3.710736305262537*^9, 
  3.7108233580777893`*^9, 3.711085082999666*^9, 3.7111802337147913`*^9, 
  3.711256108112809*^9, 3.711697123198605*^9, 3.7117907383769283`*^9, 
  3.71187157768788*^9, 3.7119563650500307`*^9, 3.712038139746614*^9, 
  3.716617704548945*^9, 3.71664117612074*^9, 3.717233373068692*^9, 
  3.717317976805875*^9, 3.7174781699522943`*^9, 3.72294643181831*^9, 
  3.722948827586857*^9, 3.723960041701075*^9, 3.724487707397224*^9, 
  3.729939927697337*^9, 3.7317314281283197`*^9, 3.731834884198365*^9, 
  3.7338128160630713`*^9, 3.735177686360738*^9, 3.7358999062071753`*^9}]
}, Open  ]],

Cell[TextData[{
 "first order Taylor series of the solution with assumptions of weak \
treatment rate\n\nThe ",
 StyleBox["resistant strains:",
  Background->RGBColor[0., 1., 0.]]
}], "Text",
 CellChangeTimes->{{3.696004321200379*^9, 3.696004331479541*^9}, {
   3.69600437100257*^9, 3.696004377080731*^9}, {3.696070484103236*^9, 
   3.696070484991475*^9}, {3.696070559089263*^9, 3.696070564649269*^9}, {
   3.709629065898782*^9, 3.709629080009804*^9}, 3.722945181409453*^9}],

Cell[CellGroupData[{

Cell[BoxData[
 RowBox[{
  RowBox[{"(*", " ", 
   RowBox[{
   "first", " ", "solve", " ", "the", " ", "simpler", " ", "equations", " ", 
    "without", " ", 
    RowBox[{"treatment", ":"}]}], "*)"}], "\[IndentingNewLine]", 
  RowBox[{
   RowBox[{"Assuming", "[", 
    RowBox[{"assumptions", ",", 
     RowBox[{
      RowBox[{"Solve", "[", 
       RowBox[{
        RowBox[{
         RowBox[{
          RowBox[{
           RowBox[{"eqRsimple", "/.", "repfT"}], "/.", "noS"}], "/.", 
          RowBox[{"Table", "[", 
           RowBox[{
            RowBox[{
             SubscriptBox["\[Tau]", "i"], "\[Rule]", "0"}], ",", 
            RowBox[{"{", 
             RowBox[{"i", ",", "nstate"}], "}"}]}], "]"}]}], "/.", 
         RowBox[{"Table", "[", 
          RowBox[{
           RowBox[{
            SubscriptBox["\[Tau]C", "i"], "\[Rule]", "0"}], ",", 
           RowBox[{"{", 
            RowBox[{"i", ",", "nstate"}], "}"}]}], "]"}]}], ",", 
        RowBox[{
         RowBox[{"{", 
          RowBox[{
           RowBox[{"Table", "[", 
            RowBox[{
             SubscriptBox["YR", "i"], ",", 
             RowBox[{"{", 
              RowBox[{"i", ",", "nstate"}], "}"}]}], "]"}], ",", 
           RowBox[{"Table", "[", 
            RowBox[{
             SubscriptBox["TR", "i"], ",", 
             RowBox[{"{", 
              RowBox[{"i", ",", "nstate"}], "}"}]}], "]"}]}], "}"}], "//", 
         "Flatten"}]}], "]"}], "//", "FullSimplify"}]}], "]"}], 
   "\[IndentingNewLine]", 
   RowBox[{"(*", " ", 
    StyleBox[
     RowBox[{
     "the", " ", "second", " ", "solution", " ", "is", " ", "the", " ", 
      "good", " ", "one"}],
     Background->RGBColor[0.88, 1, 0.88]], " ", "*)"}], "\[IndentingNewLine]",
    "\[IndentingNewLine]", 
   RowBox[{"(*", " ", 
    RowBox[{
    "second", " ", "look", " ", "for", " ", "a", " ", "solution", " ", "as", 
     " ", "a", " ", "sum", " ", "of", " ", "the", " ", "simpler", " ", 
     "solution", " ", "and", " ", "a", " ", "small", " ", "deviation", " ", 
     RowBox[{
      SubscriptBox["A", "i"], ":"}]}], " ", "*)"}], "\[IndentingNewLine]", 
   RowBox[{
    RowBox[{"simpler2", "=", 
     RowBox[{
      RowBox[{"{", 
       RowBox[{
        RowBox[{"Table", "[", 
         RowBox[{
          RowBox[{
           SubscriptBox["\[Tau]", "i"], "\[Rule]", 
           RowBox[{"\[Epsilon]", " ", 
            SubscriptBox["\[Tau]", "i"]}]}], ",", 
          RowBox[{"{", 
           RowBox[{"i", ",", "nstate"}], "}"}]}], "]"}], ",", 
        RowBox[{"Table", "[", 
         RowBox[{
          RowBox[{
           SubscriptBox["\[Tau]C", "i"], "\[Rule]", 
           RowBox[{"\[Epsilon]", " ", 
            SubscriptBox["\[Tau]C", "i"]}]}], ",", 
          RowBox[{"{", 
           RowBox[{"i", ",", "nstate"}], "}"}]}], "]"}], ",", 
        RowBox[{"Table", "[", 
         RowBox[{
          RowBox[{
           SubscriptBox["fT", "i"], "\[Rule]", 
           RowBox[{"\[Epsilon]", " ", 
            SubscriptBox["fT", "i"]}]}], ",", 
          RowBox[{"{", 
           RowBox[{"i", ",", "nstate"}], "}"}]}], "]"}]}], "}"}], "//", 
      "Flatten"}]}], ";"}], "\[IndentingNewLine]", 
   RowBox[{
    RowBox[{"eqset", "=", 
     RowBox[{
      RowBox[{
       RowBox[{
        RowBox[{
         RowBox[{
          RowBox[{"{", "\[IndentingNewLine]", 
           RowBox[{
            RowBox[{"Table", "[", 
             RowBox[{
              RowBox[{
               RowBox[{
                RowBox[{"(", 
                 RowBox[{
                  RowBox[{
                   RowBox[{"(", 
                    RowBox[{"1", "-", 
                    SubscriptBox["fT", "j"]}], ")"}], " ", 
                   SubscriptBox["N", "j"]}], "-", 
                  SubscriptBox["YR", "j"]}], ")"}], "\[Beta]R", 
                RowBox[{"(", " ", 
                 RowBox[{
                  UnderoverscriptBox["\[Sum]", 
                   RowBox[{"i", "=", "1"}], "nstate"], 
                  RowBox[{"(", 
                   RowBox[{
                    SubscriptBox["TR", "i"], "+", 
                    SubscriptBox["YR", "i"]}], ")"}]}], " ", ")"}]}], "-", 
               RowBox[{"uR", " ", 
                SubscriptBox["YR", "j"]}], "-", 
               RowBox[{
                SubscriptBox["YR", "j"], " ", 
                SubscriptBox["\[Tau]C", "j"]}], "+", 
               RowBox[{
                SubscriptBox["TR", "j"], " ", 
                SubscriptBox["\[Omega]", "j"]}]}], ",", 
              RowBox[{"{", 
               RowBox[{"j", ",", "nstate"}], "}"}]}], "]"}], ",", 
            RowBox[{"(*", " ", 
             RowBox[{"equations", " ", "for", " ", "the", " ", "untreated"}], 
             " ", "*)"}], "\[IndentingNewLine]", 
            RowBox[{"Table", "[", 
             RowBox[{
              RowBox[{
               RowBox[{
                RowBox[{"(", 
                 RowBox[{
                  RowBox[{
                   SubscriptBox["fT", "j"], " ", 
                   SubscriptBox["N", "j"]}], "-", 
                  SubscriptBox["TR", "j"]}], ")"}], "\[Beta]R", 
                RowBox[{"(", " ", 
                 RowBox[{
                  UnderoverscriptBox["\[Sum]", 
                   RowBox[{"i", "=", "1"}], "nstate"], 
                  RowBox[{"(", 
                   RowBox[{
                    SubscriptBox["TR", "i"], "+", 
                    SubscriptBox["YR", "i"]}], ")"}]}], " ", ")"}]}], "-", 
               RowBox[{
                RowBox[{"(", 
                 RowBox[{"uR", "+", "aR"}], ")"}], " ", 
                SubscriptBox["TR", "j"]}], "+", 
               RowBox[{
                SubscriptBox["YR", "j"], " ", 
                SubscriptBox["\[Tau]C", "j"]}], "-", 
               RowBox[{
                SubscriptBox["TR", "j"], " ", 
                SubscriptBox["\[Omega]", "j"]}]}], ",", 
              RowBox[{"{", 
               RowBox[{"j", ",", "nstate"}], "}"}]}], "]"}]}], " ", 
           RowBox[{"(*", " ", 
            RowBox[{"equations", " ", "for", " ", "treated"}], " ", "*)"}], 
           "\[IndentingNewLine]", "}"}], "/.", "repfT"}], "/.", "noS"}], "/.", 
        RowBox[{
         StyleBox["Table",
          Background->RGBColor[0.88, 1, 0.88]], 
         StyleBox["[",
          Background->RGBColor[0.88, 1, 0.88]], 
         RowBox[{
          RowBox[{
           SubscriptBox[
            StyleBox[
             RowBox[{"Y", 
              StyleBox["R",
               Background->RGBColor[0.88, 1, 0.88]]}]], "i"], 
           StyleBox["->",
            Background->RGBColor[0.88, 1, 0.88]], 
           RowBox[{
            StyleBox[
             RowBox[{
              SubscriptBox["N", "i"], " ", 
              RowBox[{"(", 
               RowBox[{"1", "-", 
                FractionBox["uR", 
                 RowBox[{"\[Beta]R", " ", 
                  RowBox[{
                   UnderoverscriptBox["\[Sum]", 
                    RowBox[{"k", "=", "1"}], "nstate"], 
                   SubscriptBox["N", "k"]}]}]]}], ")"}]}],
             Background->RGBColor[0.88, 1, 0.88]], 
            StyleBox["+",
             Background->RGBColor[0.88, 1, 0.88]], 
            RowBox[{
             StyleBox["\[Epsilon]",
              Background->RGBColor[0.88, 1, 0.88]], 
             StyleBox[" ",
              Background->RGBColor[0.88, 1, 0.88]], 
             SubscriptBox["B", "i"]}]}]}], 
          StyleBox[",",
           Background->RGBColor[0.88, 1, 0.88]], 
          StyleBox[
           RowBox[{"{", 
            RowBox[{"i", ",", "nstate"}], "}"}],
           Background->RGBColor[0.88, 1, 0.88]]}], 
         StyleBox["]",
          Background->RGBColor[0.88, 1, 0.88]]}]}], "/.", 
       RowBox[{
        StyleBox["Table",
         Background->RGBColor[0.88, 1, 0.88]], 
        StyleBox["[",
         Background->RGBColor[0.88, 1, 0.88]], 
        RowBox[{
         RowBox[{
          SubscriptBox[
           StyleBox[
            RowBox[{"T", 
             StyleBox["R",
              Background->RGBColor[0.88, 1, 0.88]]}]], "i"], 
          StyleBox["\[Rule]",
           Background->RGBColor[0.88, 1, 0.88]], 
          RowBox[{"0", 
           StyleBox["+",
            Background->RGBColor[0.88, 1, 0.88]], 
           RowBox[{
            StyleBox["\[Epsilon]",
             Background->RGBColor[0.88, 1, 0.88]], 
            StyleBox[" ",
             Background->RGBColor[0.88, 1, 0.88]], 
            SubscriptBox["C", "i"]}]}]}], 
         StyleBox[",",
          Background->RGBColor[0.88, 1, 0.88]], 
         StyleBox[
          RowBox[{"{", 
           RowBox[{"i", ",", "nstate"}], "}"}],
          Background->RGBColor[0.88, 1, 0.88]]}], 
        StyleBox["]",
         Background->RGBColor[0.88, 1, 0.88]]}]}], "/.", "simpler2"}]}], 
    ";"}], "\[IndentingNewLine]", "\[IndentingNewLine]", 
   RowBox[{
    RowBox[{"eqset", "=", 
     RowBox[{
      RowBox[{
       RowBox[{"(", 
        RowBox[{
         RowBox[{
          RowBox[{"(", 
           RowBox[{
            RowBox[{"Series", "[", 
             RowBox[{"#", ",", 
              RowBox[{"{", 
               RowBox[{"\[Epsilon]", ",", "0", ",", "1"}], "}"}]}], "]"}], "//",
             "Normal"}], ")"}], "/.", 
          RowBox[{"\[Epsilon]", "\[Rule]", "1"}]}], "&"}], ")"}], "/@", 
       "eqset"}], "//", "Flatten"}]}], ";"}], "\[IndentingNewLine]", 
   "\[IndentingNewLine]", 
   RowBox[{"(*", " ", 
    RowBox[{"now", " ", "solve", " ", "for", " ", "the", " ", 
     SubscriptBox["B", "i"], " ", "and", " ", 
     SubscriptBox["C", "i"]}], " ", "*)"}], "\[IndentingNewLine]", 
   "\[IndentingNewLine]", 
   RowBox[{
    RowBox[{"sol0", "=", 
     RowBox[{
      RowBox[{"Solve", "[", 
       RowBox[{
        RowBox[{
         RowBox[{
          RowBox[{"#", "\[Equal]", "0"}], "&"}], "/@", "eqset"}], ",", 
        RowBox[{
         RowBox[{"{", 
          RowBox[{
           RowBox[{"Table", "[", 
            RowBox[{
             SubscriptBox["B", "i"], ",", 
             RowBox[{"{", 
              RowBox[{"i", ",", "nstate"}], "}"}]}], "]"}], ",", 
           RowBox[{"Table", "[", 
            RowBox[{
             SubscriptBox["C", "i"], ",", 
             RowBox[{"{", 
              RowBox[{"i", ",", "nstate"}], "}"}]}], "]"}]}], "}"}], "//", 
         "Flatten"}]}], "]"}], "[", 
      RowBox[{"[", "1", "]"}], "]"}]}], ";"}], "\[IndentingNewLine]", 
   RowBox[{
    RowBox[{"sol0", "=", 
     RowBox[{
      RowBox[{"sol0", "/.", 
       RowBox[{
        SubscriptBox["N", "nstate"], "\[Rule]", 
        RowBox[{"1", "-", 
         RowBox[{
          UnderoverscriptBox["\[Sum]", 
           RowBox[{"i", "=", "1"}], 
           RowBox[{"nstate", "-", "1"}]], 
          SubscriptBox["N", "i"]}]}]}]}], "//", "FullSimplify"}]}], ";"}], 
   "\[IndentingNewLine]"}]}]], "Input",
 CellChangeTimes->{{3.709623029317542*^9, 3.7096230309296083`*^9}, {
   3.7096234936291037`*^9, 3.709623505524684*^9}, {3.709623679451853*^9, 
   3.709623684757401*^9}, {3.709623737343443*^9, 3.709623757120184*^9}, 
   3.7096238805772343`*^9, {3.7096240278415337`*^9, 3.709624029849349*^9}, {
   3.7096243253661757`*^9, 3.709624326940988*^9}, {3.709628985389563*^9, 
   3.709629018900756*^9}, {3.7099008922266273`*^9, 3.709900901153665*^9}}],

Cell[BoxData[
 RowBox[{"{", 
  RowBox[{
   RowBox[{"{", 
    RowBox[{
     RowBox[{
      SubscriptBox["YR", "1"], "\[Rule]", "0"}], ",", 
     RowBox[{
      SubscriptBox["YR", "2"], "\[Rule]", "0"}], ",", 
     RowBox[{
      SubscriptBox["YR", "3"], "\[Rule]", "0"}], ",", 
     RowBox[{
      SubscriptBox["TR", "1"], "\[Rule]", "0"}], ",", 
     RowBox[{
      SubscriptBox["TR", "2"], "\[Rule]", "0"}], ",", 
     RowBox[{
      SubscriptBox["TR", "3"], "\[Rule]", "0"}]}], "}"}], ",", 
   RowBox[{"{", 
    RowBox[{
     RowBox[{
      SubscriptBox["YR", "1"], "\[Rule]", 
      RowBox[{
       SubscriptBox["N", "1"], " ", 
       RowBox[{"(", 
        RowBox[{"1", "-", 
         FractionBox["uR", 
          RowBox[{"\[Beta]R", " ", 
           RowBox[{"(", 
            RowBox[{
             SubscriptBox["N", "1"], "+", 
             SubscriptBox["N", "2"], "+", 
             SubscriptBox["N", "3"]}], ")"}]}]]}], ")"}]}]}], ",", 
     RowBox[{
      SubscriptBox["YR", "2"], "\[Rule]", 
      RowBox[{
       SubscriptBox["N", "2"], " ", 
       RowBox[{"(", 
        RowBox[{"1", "-", 
         FractionBox["uR", 
          RowBox[{"\[Beta]R", " ", 
           RowBox[{"(", 
            RowBox[{
             SubscriptBox["N", "1"], "+", 
             SubscriptBox["N", "2"], "+", 
             SubscriptBox["N", "3"]}], ")"}]}]]}], ")"}]}]}], ",", 
     RowBox[{
      SubscriptBox["YR", "3"], "\[Rule]", 
      FractionBox[
       RowBox[{
        SubscriptBox["N", "3"], " ", 
        RowBox[{"(", 
         RowBox[{
          RowBox[{"-", "uR"}], "+", 
          RowBox[{"\[Beta]R", " ", 
           RowBox[{"(", 
            RowBox[{
             SubscriptBox["N", "1"], "+", 
             SubscriptBox["N", "2"], "+", 
             SubscriptBox["N", "3"]}], ")"}]}]}], ")"}]}], 
       RowBox[{"\[Beta]R", " ", 
        RowBox[{"(", 
         RowBox[{
          SubscriptBox["N", "1"], "+", 
          SubscriptBox["N", "2"], "+", 
          SubscriptBox["N", "3"]}], ")"}]}]]}], ",", 
     RowBox[{
      SubscriptBox["TR", "1"], "\[Rule]", "0"}], ",", 
     RowBox[{
      SubscriptBox["TR", "2"], "\[Rule]", "0"}], ",", 
     RowBox[{
      SubscriptBox["TR", "3"], "\[Rule]", "0"}]}], "}"}], ",", 
   RowBox[{"{", 
    RowBox[{
     RowBox[{
      SubscriptBox["YR", "1"], "\[Rule]", 
      FractionBox[
       RowBox[{
        RowBox[{"(", 
         RowBox[{"aR", "+", "uR", "+", 
          SubscriptBox["\[Omega]", "1"]}], ")"}], " ", 
        RowBox[{"(", 
         RowBox[{
          RowBox[{"\[Beta]R", " ", 
           SubscriptBox["N", "1"], " ", 
           RowBox[{"(", 
            RowBox[{"aR", "+", 
             SubscriptBox["\[Omega]", "1"]}], ")"}]}], "+", 
          RowBox[{
           SubscriptBox["\[Omega]", "1"], " ", 
           RowBox[{"(", 
            RowBox[{"aR", "+", 
             RowBox[{"\[Beta]R", " ", 
              RowBox[{"(", 
               RowBox[{
                SubscriptBox["N", "2"], "+", 
                SubscriptBox["N", "3"]}], ")"}]}], "+", 
             SubscriptBox["\[Omega]", "1"]}], ")"}]}]}], ")"}]}], 
       RowBox[{"aR", " ", "\[Beta]R", " ", 
        RowBox[{"(", 
         RowBox[{"aR", "+", 
          SubscriptBox["\[Omega]", "1"]}], ")"}]}]]}], ",", 
     RowBox[{
      SubscriptBox["YR", "2"], "\[Rule]", 
      RowBox[{
       SubscriptBox["N", "2"], " ", 
       RowBox[{"(", 
        RowBox[{"1", "+", 
         FractionBox["uR", 
          RowBox[{"aR", "+", 
           SubscriptBox["\[Omega]", "1"]}]]}], ")"}]}]}], ",", 
     RowBox[{
      SubscriptBox["YR", "3"], "\[Rule]", 
      RowBox[{
       SubscriptBox["N", "3"], " ", 
       RowBox[{"(", 
        RowBox[{"1", "+", 
         FractionBox["uR", 
          RowBox[{"aR", "+", 
           SubscriptBox["\[Omega]", "1"]}]]}], ")"}]}]}], ",", 
     RowBox[{
      SubscriptBox["TR", "1"], "\[Rule]", 
      RowBox[{"-", 
       FractionBox[
        RowBox[{
         RowBox[{"(", 
          RowBox[{"aR", "+", "uR", "+", 
           SubscriptBox["\[Omega]", "1"]}], ")"}], " ", 
         RowBox[{"(", 
          RowBox[{"aR", "+", 
           RowBox[{"\[Beta]R", " ", 
            RowBox[{"(", 
             RowBox[{
              SubscriptBox["N", "1"], "+", 
              SubscriptBox["N", "2"], "+", 
              SubscriptBox["N", "3"]}], ")"}]}], "+", 
           SubscriptBox["\[Omega]", "1"]}], ")"}]}], 
        RowBox[{"aR", " ", "\[Beta]R"}]]}]}], ",", 
     RowBox[{
      SubscriptBox["TR", "2"], "\[Rule]", "0"}], ",", 
     RowBox[{
      SubscriptBox["TR", "3"], "\[Rule]", "0"}]}], "}"}], ",", 
   RowBox[{"{", 
    RowBox[{
     RowBox[{
      SubscriptBox["YR", "1"], "\[Rule]", 
      RowBox[{
       SubscriptBox["N", "1"], " ", 
       RowBox[{"(", 
        RowBox[{"1", "+", 
         FractionBox["uR", 
          RowBox[{"aR", "+", 
           SubscriptBox["\[Omega]", "2"]}]]}], ")"}]}]}], ",", 
     RowBox[{
      SubscriptBox["YR", "2"], "\[Rule]", 
      FractionBox[
       RowBox[{
        RowBox[{"(", 
         RowBox[{"aR", "+", "uR", "+", 
          SubscriptBox["\[Omega]", "2"]}], ")"}], " ", 
        RowBox[{"(", 
         RowBox[{
          RowBox[{"\[Beta]R", " ", 
           SubscriptBox["N", "2"], " ", 
           RowBox[{"(", 
            RowBox[{"aR", "+", 
             SubscriptBox["\[Omega]", "2"]}], ")"}]}], "+", 
          RowBox[{
           SubscriptBox["\[Omega]", "2"], " ", 
           RowBox[{"(", 
            RowBox[{"aR", "+", 
             RowBox[{"\[Beta]R", " ", 
              RowBox[{"(", 
               RowBox[{
                SubscriptBox["N", "1"], "+", 
                SubscriptBox["N", "3"]}], ")"}]}], "+", 
             SubscriptBox["\[Omega]", "2"]}], ")"}]}]}], ")"}]}], 
       RowBox[{"aR", " ", "\[Beta]R", " ", 
        RowBox[{"(", 
         RowBox[{"aR", "+", 
          SubscriptBox["\[Omega]", "2"]}], ")"}]}]]}], ",", 
     RowBox[{
      SubscriptBox["YR", "3"], "\[Rule]", 
      RowBox[{
       SubscriptBox["N", "3"], " ", 
       RowBox[{"(", 
        RowBox[{"1", "+", 
         FractionBox["uR", 
          RowBox[{"aR", "+", 
           SubscriptBox["\[Omega]", "2"]}]]}], ")"}]}]}], ",", 
     RowBox[{
      SubscriptBox["TR", "1"], "\[Rule]", "0"}], ",", 
     RowBox[{
      SubscriptBox["TR", "2"], "\[Rule]", 
      RowBox[{"-", 
       FractionBox[
        RowBox[{
         RowBox[{"(", 
          RowBox[{"aR", "+", "uR", "+", 
           SubscriptBox["\[Omega]", "2"]}], ")"}], " ", 
         RowBox[{"(", 
          RowBox[{"aR", "+", 
           RowBox[{"\[Beta]R", " ", 
            RowBox[{"(", 
             RowBox[{
              SubscriptBox["N", "1"], "+", 
              SubscriptBox["N", "2"], "+", 
              SubscriptBox["N", "3"]}], ")"}]}], "+", 
           SubscriptBox["\[Omega]", "2"]}], ")"}]}], 
        RowBox[{"aR", " ", "\[Beta]R"}]]}]}], ",", 
     RowBox[{
      SubscriptBox["TR", "3"], "\[Rule]", "0"}]}], "}"}], ",", 
   RowBox[{"{", 
    RowBox[{
     RowBox[{
      SubscriptBox["YR", "1"], "\[Rule]", 
      RowBox[{
       SubscriptBox["N", "1"], " ", 
       RowBox[{"(", 
        RowBox[{"1", "+", 
         FractionBox["uR", 
          RowBox[{"aR", "+", 
           SubscriptBox["\[Omega]", "3"]}]]}], ")"}]}]}], ",", 
     RowBox[{
      SubscriptBox["YR", "2"], "\[Rule]", 
      RowBox[{
       SubscriptBox["N", "2"], " ", 
       RowBox[{"(", 
        RowBox[{"1", "+", 
         FractionBox["uR", 
          RowBox[{"aR", "+", 
           SubscriptBox["\[Omega]", "3"]}]]}], ")"}]}]}], ",", 
     RowBox[{
      SubscriptBox["YR", "3"], "\[Rule]", 
      FractionBox[
       RowBox[{
        RowBox[{"(", 
         RowBox[{"aR", "+", "uR", "+", 
          SubscriptBox["\[Omega]", "3"]}], ")"}], " ", 
        RowBox[{"(", 
         RowBox[{
          RowBox[{"\[Beta]R", " ", 
           SubscriptBox["N", "3"], " ", 
           RowBox[{"(", 
            RowBox[{"aR", "+", 
             SubscriptBox["\[Omega]", "3"]}], ")"}]}], "+", 
          RowBox[{
           SubscriptBox["\[Omega]", "3"], " ", 
           RowBox[{"(", 
            RowBox[{"aR", "+", 
             RowBox[{"\[Beta]R", " ", 
              RowBox[{"(", 
               RowBox[{
                SubscriptBox["N", "1"], "+", 
                SubscriptBox["N", "2"]}], ")"}]}], "+", 
             SubscriptBox["\[Omega]", "3"]}], ")"}]}]}], ")"}]}], 
       RowBox[{"aR", " ", "\[Beta]R", " ", 
        RowBox[{"(", 
         RowBox[{"aR", "+", 
          SubscriptBox["\[Omega]", "3"]}], ")"}]}]]}], ",", 
     RowBox[{
      SubscriptBox["TR", "1"], "\[Rule]", "0"}], ",", 
     RowBox[{
      SubscriptBox["TR", "2"], "\[Rule]", "0"}], ",", 
     RowBox[{
      SubscriptBox["TR", "3"], "\[Rule]", 
      RowBox[{"-", 
       FractionBox[
        RowBox[{
         RowBox[{"(", 
          RowBox[{"aR", "+", "uR", "+", 
           SubscriptBox["\[Omega]", "3"]}], ")"}], " ", 
         RowBox[{"(", 
          RowBox[{"aR", "+", 
           RowBox[{"\[Beta]R", " ", 
            RowBox[{"(", 
             RowBox[{
              SubscriptBox["N", "1"], "+", 
              SubscriptBox["N", "2"], "+", 
              SubscriptBox["N", "3"]}], ")"}]}], "+", 
           SubscriptBox["\[Omega]", "3"]}], ")"}]}], 
        RowBox[{"aR", " ", "\[Beta]R"}]]}]}]}], "}"}]}], "}"}]], "Output",
 CellChangeTimes->{
  3.709623783310061*^9, 3.7096238816678963`*^9, 3.709624030768565*^9, 
   3.709624329807248*^9, {3.7096289994698763`*^9, 3.7096290208760853`*^9}, 
   3.709878699569212*^9, 3.7098814080778418`*^9, 3.709900904299205*^9, 
   3.709960082274234*^9, 3.710054096684855*^9, 3.71006949470201*^9, 
   3.710085716621579*^9, 3.710133368288164*^9, 3.71056431383479*^9, 
   3.7106548860607643`*^9, 3.710736305998561*^9, 3.71082335871941*^9, 
   3.711085083698636*^9, 3.711180234491098*^9, 3.7112561137144203`*^9, 
   3.711697123948164*^9, 3.711790739064829*^9, 3.711871578464023*^9, 
   3.7119563657053967`*^9, 3.712038140381868*^9, 3.7166177052382803`*^9, 
   3.716641176832349*^9, 3.7172333737445517`*^9, 3.717317977449924*^9, 
   3.717478170988912*^9, 3.722946432524988*^9, 3.722948828267138*^9, 
   3.723960042321355*^9, 3.724487708203309*^9, 3.72993992841739*^9, 
   3.731731428852707*^9, 3.731834884942416*^9, 3.733812816851782*^9, 
   3.7351776870670567`*^9, 3.7358999069973707`*^9}]
}, Open  ]],

Cell["these expressions can be simplified into:", "Text",
 CellChangeTimes->{{3.709629026713319*^9, 3.70962903111357*^9}}],

Cell[CellGroupData[{

Cell[BoxData[{
 RowBox[{
  RowBox[{"simpleYR1", "=", 
   RowBox[{"Table", "[", 
    RowBox[{
     RowBox[{
      SubscriptBox["N", "j"], 
      RowBox[{"(", 
       RowBox[{
        StyleBox[
         RowBox[{"-", 
          FractionBox[
           RowBox[{"aR", 
            RowBox[{"(", 
             RowBox[{"\[Beta]R", "-", "uR"}], ")"}], "  ", 
            RowBox[{"(", 
             RowBox[{
              RowBox[{"uR", " ", 
               RowBox[{"(", 
                RowBox[{
                 SubscriptBox["\[Tau]", "j"], "-", 
                 SubscriptBox["\[Tau]C", "j"]}], ")"}]}], "+", 
              RowBox[{
               SubscriptBox["\[Tau]C", "j"], " ", 
               RowBox[{"(", 
                RowBox[{"\[Beta]R", "+", 
                 SubscriptBox["\[Omega]", "j"]}], ")"}]}]}], ")"}]}], 
           RowBox[{" ", 
            RowBox[{
             SuperscriptBox["\[Beta]R", "2"], 
             SubscriptBox["\[Omega]", "j"], " ", 
             RowBox[{"(", 
              RowBox[{"aR", "+", "\[Beta]R", "+", 
               SubscriptBox["\[Omega]", "j"]}], ")"}]}]}]]}],
         Background->RGBColor[1, 0.9, 1]], "-", 
        StyleBox[
         FractionBox[
          RowBox[{
           RowBox[{"(", 
            RowBox[{"\[Beta]R", "-", "uR"}], ")"}], "  ", 
           RowBox[{"(", 
            RowBox[{
             RowBox[{"uR", " ", 
              RowBox[{"(", 
               RowBox[{
                SubscriptBox["\[Tau]", "j"], "-", 
                SubscriptBox["\[Tau]C", "j"]}], ")"}]}], "+", 
             RowBox[{
              SubscriptBox["\[Tau]C", "j"], " ", 
              RowBox[{"(", 
               RowBox[{"\[Beta]R", "+", 
                SubscriptBox["\[Omega]", "j"]}], ")"}]}]}], ")"}]}], 
          RowBox[{" ", 
           RowBox[{"\[Beta]R", " ", 
            SubscriptBox["\[Omega]", "j"], " ", 
            RowBox[{"(", 
             RowBox[{"aR", "+", "\[Beta]R", "+", 
              SubscriptBox["\[Omega]", "j"]}], ")"}]}]}]],
         Background->RGBColor[0.87, 0.94, 1]], "-", 
        StyleBox[
         RowBox[{
          UnderoverscriptBox["\[Sum]", 
           RowBox[{"i", "=", "1"}], "nstate"], 
          FractionBox[
           RowBox[{"aR", " ", "uR", " ", 
            SubscriptBox["N", "i"], " ", 
            RowBox[{"(", 
             RowBox[{
              RowBox[{"uR", " ", 
               RowBox[{"(", 
                RowBox[{
                 SubscriptBox["\[Tau]", "i"], "-", 
                 SubscriptBox["\[Tau]C", "i"]}], ")"}]}], " ", "+", 
              RowBox[{
               SubscriptBox["\[Tau]C", "i"], 
               RowBox[{"(", 
                RowBox[{"\[Beta]R", "+", 
                 SubscriptBox["\[Omega]", "i"]}], ")"}]}]}], ")"}]}], 
           RowBox[{
            SuperscriptBox["\[Beta]R", "2"], " ", 
            SubscriptBox["\[Omega]", "i"], " ", 
            RowBox[{"(", 
             RowBox[{"aR", "+", "\[Beta]R", "+", 
              SubscriptBox["\[Omega]", "i"]}], ")"}]}]]}],
         Background->RGBColor[1, 0.9, 1]]}], ")"}]}], ",", 
     RowBox[{"{", 
      RowBox[{"j", ",", "nstate"}], "}"}]}], "]"}]}], 
  ";"}], "\[IndentingNewLine]", 
 RowBox[{
  RowBox[{
   RowBox[{"simpleTR1", "=", 
    RowBox[{"Table", "[", 
     RowBox[{
      RowBox[{
       SubscriptBox["N", "j"], 
       StyleBox[
        FractionBox[
         RowBox[{
          RowBox[{"(", 
           RowBox[{"\[Beta]R", "-", "uR"}], ")"}], 
          RowBox[{"(", 
           RowBox[{
            RowBox[{"uR", " ", 
             RowBox[{"(", 
              RowBox[{
               SubscriptBox["\[Tau]", "j"], "-", 
               SubscriptBox["\[Tau]C", "j"]}], ")"}]}], "+", " ", 
            RowBox[{
             SubscriptBox["\[Tau]C", "j"], 
             RowBox[{"(", 
              RowBox[{"\[Beta]R", "+", 
               SubscriptBox["\[Omega]", "j"]}], ")"}]}]}], ")"}]}], 
         RowBox[{"\[Beta]R", " ", 
          SubscriptBox["\[Omega]", "j"], " ", 
          RowBox[{"(", 
           RowBox[{"aR", "+", "\[Beta]R", "+", 
            SubscriptBox["\[Omega]", "j"]}], ")"}]}]],
        Background->RGBColor[0.87, 0.94, 1]]}], ",", 
      RowBox[{"{", 
       RowBox[{"j", ",", "nstate"}], "}"}]}], "]"}]}], ";"}], 
  "\[IndentingNewLine]"}], "\[IndentingNewLine]", 
 RowBox[{
  RowBox[{
   RowBox[{
    RowBox[{"-", 
     RowBox[{"Table", "[", 
      RowBox[{
       RowBox[{
        SubscriptBox["B", "j"], "/.", "sol0"}], ",", 
       RowBox[{"{", 
        RowBox[{"j", ",", "nstate"}], "}"}]}], "]"}]}], "+", "simpleYR1"}], "/.", 
   RowBox[{
    SubscriptBox["N", "nstate"], "\[Rule]", 
    RowBox[{"1", "-", 
     RowBox[{
      UnderoverscriptBox["\[Sum]", 
       RowBox[{"i", "=", "1"}], 
       RowBox[{"nstate", "-", "1"}]], 
      SubscriptBox["N", "i"]}]}]}]}], "//", 
  "Simplify"}], "\[IndentingNewLine]", 
 RowBox[{
  RowBox[{
   RowBox[{
    RowBox[{"-", 
     RowBox[{"Table", "[", 
      RowBox[{
       RowBox[{
        SubscriptBox["C", "j"], "/.", "sol0"}], ",", 
       RowBox[{"{", 
        RowBox[{"j", ",", "nstate"}], "}"}]}], "]"}]}], "+", "simpleTR1"}], "/.", 
   RowBox[{
    SubscriptBox["N", "nstate"], "\[Rule]", 
    RowBox[{"1", "-", 
     RowBox[{
      UnderoverscriptBox["\[Sum]", 
       RowBox[{"i", "=", "1"}], 
       RowBox[{"nstate", "-", "1"}]], 
      SubscriptBox["N", "i"]}]}]}]}], "//", "Simplify"}]}], "Input",
 CellChangeTimes->{{3.709629249592073*^9, 3.709629284458753*^9}, {
  3.709629358945422*^9, 3.709629360399269*^9}, {3.7096401902147093`*^9, 
  3.7096402751109056`*^9}, {3.70964033843652*^9, 3.709640338735898*^9}, {
  3.70990092527192*^9, 3.709900974052223*^9}}],

Cell[BoxData[
 RowBox[{"{", 
  RowBox[{"0", ",", "0", ",", "0"}], "}"}]], "Output",
 CellChangeTimes->{
  3.709629151837463*^9, 3.7096292853401413`*^9, {3.7096402157931757`*^9, 
   3.709640227618092*^9}, {3.709640261416121*^9, 3.709640276396069*^9}, 
   3.7098788215910683`*^9, 3.7098815323727293`*^9, 3.70990097850566*^9, 
   3.709960110695861*^9, 3.710054124135001*^9, 3.7100695318972692`*^9, 
   3.7100857464521227`*^9, 3.7101333959438753`*^9, 3.710564342555969*^9, 
   3.710654916404245*^9, 3.710736336308934*^9, 3.710823386272122*^9, 
   3.711085112449418*^9, 3.711180265649685*^9, 3.711256136586331*^9, 
   3.711697152776105*^9, 3.711790772081806*^9, 3.7118716099297256`*^9, 
   3.711956396815436*^9, 3.712038167310502*^9, 3.7166177394715548`*^9, 
   3.716641206434326*^9, 3.7172334096896276`*^9, 3.717318006855611*^9, 
   3.717478205949456*^9, 3.722946462357955*^9, 3.722948861324832*^9, 
   3.723960069223496*^9, 3.724487745830188*^9, 3.729939962815256*^9, 
   3.731731461568048*^9, 3.7318349170368032`*^9, 3.7338128535373783`*^9, 
   3.735177720255074*^9, 3.735899941846396*^9}],

Cell[BoxData[
 RowBox[{"{", 
  RowBox[{"0", ",", "0", ",", "0"}], "}"}]], "Output",
 CellChangeTimes->{
  3.709629151837463*^9, 3.7096292853401413`*^9, {3.7096402157931757`*^9, 
   3.709640227618092*^9}, {3.709640261416121*^9, 3.709640276396069*^9}, 
   3.7098788215910683`*^9, 3.7098815323727293`*^9, 3.70990097850566*^9, 
   3.709960110695861*^9, 3.710054124135001*^9, 3.7100695318972692`*^9, 
   3.7100857464521227`*^9, 3.7101333959438753`*^9, 3.710564342555969*^9, 
   3.710654916404245*^9, 3.710736336308934*^9, 3.710823386272122*^9, 
   3.711085112449418*^9, 3.711180265649685*^9, 3.711256136586331*^9, 
   3.711697152776105*^9, 3.711790772081806*^9, 3.7118716099297256`*^9, 
   3.711956396815436*^9, 3.712038167310502*^9, 3.7166177394715548`*^9, 
   3.716641206434326*^9, 3.7172334096896276`*^9, 3.717318006855611*^9, 
   3.717478205949456*^9, 3.722946462357955*^9, 3.722948861324832*^9, 
   3.723960069223496*^9, 3.724487745830188*^9, 3.729939962815256*^9, 
   3.731731461568048*^9, 3.7318349170368032`*^9, 3.7338128535373783`*^9, 
   3.735177720255074*^9, 3.73589994186654*^9}]
}, Open  ]],

Cell[CellGroupData[{

Cell[BoxData[
 RowBox[{"soleqRseparable1", "=", 
  RowBox[{
   RowBox[{"{", 
    RowBox[{
     RowBox[{"Table", "[", 
      RowBox[{
       RowBox[{
        SubscriptBox[
         StyleBox[
          RowBox[{"Y", 
           StyleBox["R",
            Background->RGBColor[0.88, 1, 0.88]]}]], "i"], "->", 
        RowBox[{
         RowBox[{
          SubscriptBox["N", "i"], " ", 
          RowBox[{"(", 
           RowBox[{"1", "-", 
            FractionBox["uR", "\[Beta]R"]}], ")"}]}], "+", 
         RowBox[{"simpleYR1", "[", 
          RowBox[{"[", "i", "]"}], "]"}]}]}], ",", 
       RowBox[{"{", 
        RowBox[{"i", ",", "nstate"}], "}"}]}], "]"}], ",", 
     RowBox[{"Table", "[", 
      RowBox[{
       RowBox[{
        SubscriptBox[
         StyleBox[
          RowBox[{"T", 
           StyleBox["R",
            Background->RGBColor[0.88, 1, 0.88]]}]], "i"], "\[Rule]", 
        RowBox[{"0", "+", 
         RowBox[{"simpleTR1", "[", 
          RowBox[{"[", "i", "]"}], "]"}]}]}], ",", 
       RowBox[{"{", 
        RowBox[{"i", ",", "nstate"}], "}"}]}], "]"}]}], "}"}], "//", 
   "Flatten"}]}]], "Input",
 CellChangeTimes->{{3.709629298521565*^9, 3.709629321975124*^9}, 
   3.7099009831046057`*^9}],

Cell[BoxData[
 RowBox[{"{", 
  RowBox[{
   RowBox[{
    SubscriptBox["YR", "1"], "\[Rule]", 
    RowBox[{
     RowBox[{
      RowBox[{"(", 
       RowBox[{"1", "-", 
        FractionBox["uR", "\[Beta]R"]}], ")"}], " ", 
      SubscriptBox["N", "1"]}], "+", 
     RowBox[{
      SubscriptBox["N", "1"], " ", 
      RowBox[{"(", 
       RowBox[{
        RowBox[{"-", 
         FractionBox[
          RowBox[{"aR", " ", 
           RowBox[{"(", 
            RowBox[{
             RowBox[{"-", "uR"}], "+", "\[Beta]R"}], ")"}], " ", 
           RowBox[{"(", 
            RowBox[{
             RowBox[{"uR", " ", 
              RowBox[{"(", 
               RowBox[{
                SubscriptBox["\[Tau]", "1"], "-", 
                SubscriptBox["\[Tau]C", "1"]}], ")"}]}], "+", 
             RowBox[{
              SubscriptBox["\[Tau]C", "1"], " ", 
              RowBox[{"(", 
               RowBox[{"\[Beta]R", "+", 
                SubscriptBox["\[Omega]", "1"]}], ")"}]}]}], ")"}]}], 
          RowBox[{
           SuperscriptBox["\[Beta]R", "2"], " ", 
           SubscriptBox["\[Omega]", "1"], " ", 
           RowBox[{"(", 
            RowBox[{"aR", "+", "\[Beta]R", "+", 
             SubscriptBox["\[Omega]", "1"]}], ")"}]}]]}], "-", 
        FractionBox[
         RowBox[{
          RowBox[{"(", 
           RowBox[{
            RowBox[{"-", "uR"}], "+", "\[Beta]R"}], ")"}], " ", 
          RowBox[{"(", 
           RowBox[{
            RowBox[{"uR", " ", 
             RowBox[{"(", 
              RowBox[{
               SubscriptBox["\[Tau]", "1"], "-", 
               SubscriptBox["\[Tau]C", "1"]}], ")"}]}], "+", 
            RowBox[{
             SubscriptBox["\[Tau]C", "1"], " ", 
             RowBox[{"(", 
              RowBox[{"\[Beta]R", "+", 
               SubscriptBox["\[Omega]", "1"]}], ")"}]}]}], ")"}]}], 
         RowBox[{"\[Beta]R", " ", 
          SubscriptBox["\[Omega]", "1"], " ", 
          RowBox[{"(", 
           RowBox[{"aR", "+", "\[Beta]R", "+", 
            SubscriptBox["\[Omega]", "1"]}], ")"}]}]], "-", 
        FractionBox[
         RowBox[{"aR", " ", "uR", " ", 
          SubscriptBox["N", "1"], " ", 
          RowBox[{"(", 
           RowBox[{
            RowBox[{"uR", " ", 
             RowBox[{"(", 
              RowBox[{
               SubscriptBox["\[Tau]", "1"], "-", 
               SubscriptBox["\[Tau]C", "1"]}], ")"}]}], "+", 
            RowBox[{
             SubscriptBox["\[Tau]C", "1"], " ", 
             RowBox[{"(", 
              RowBox[{"\[Beta]R", "+", 
               SubscriptBox["\[Omega]", "1"]}], ")"}]}]}], ")"}]}], 
         RowBox[{
          SuperscriptBox["\[Beta]R", "2"], " ", 
          SubscriptBox["\[Omega]", "1"], " ", 
          RowBox[{"(", 
           RowBox[{"aR", "+", "\[Beta]R", "+", 
            SubscriptBox["\[Omega]", "1"]}], ")"}]}]], "-", 
        FractionBox[
         RowBox[{"aR", " ", "uR", " ", 
          SubscriptBox["N", "2"], " ", 
          RowBox[{"(", 
           RowBox[{
            RowBox[{"uR", " ", 
             RowBox[{"(", 
              RowBox[{
               SubscriptBox["\[Tau]", "2"], "-", 
               SubscriptBox["\[Tau]C", "2"]}], ")"}]}], "+", 
            RowBox[{
             SubscriptBox["\[Tau]C", "2"], " ", 
             RowBox[{"(", 
              RowBox[{"\[Beta]R", "+", 
               SubscriptBox["\[Omega]", "2"]}], ")"}]}]}], ")"}]}], 
         RowBox[{
          SuperscriptBox["\[Beta]R", "2"], " ", 
          SubscriptBox["\[Omega]", "2"], " ", 
          RowBox[{"(", 
           RowBox[{"aR", "+", "\[Beta]R", "+", 
            SubscriptBox["\[Omega]", "2"]}], ")"}]}]], "-", 
        FractionBox[
         RowBox[{"aR", " ", "uR", " ", 
          SubscriptBox["N", "3"], " ", 
          RowBox[{"(", 
           RowBox[{
            RowBox[{"uR", " ", 
             RowBox[{"(", 
              RowBox[{
               SubscriptBox["\[Tau]", "3"], "-", 
               SubscriptBox["\[Tau]C", "3"]}], ")"}]}], "+", 
            RowBox[{
             SubscriptBox["\[Tau]C", "3"], " ", 
             RowBox[{"(", 
              RowBox[{"\[Beta]R", "+", 
               SubscriptBox["\[Omega]", "3"]}], ")"}]}]}], ")"}]}], 
         RowBox[{
          SuperscriptBox["\[Beta]R", "2"], " ", 
          SubscriptBox["\[Omega]", "3"], " ", 
          RowBox[{"(", 
           RowBox[{"aR", "+", "\[Beta]R", "+", 
            SubscriptBox["\[Omega]", "3"]}], ")"}]}]]}], ")"}]}]}]}], ",", 
   RowBox[{
    SubscriptBox["YR", "2"], "\[Rule]", 
    RowBox[{
     RowBox[{
      RowBox[{"(", 
       RowBox[{"1", "-", 
        FractionBox["uR", "\[Beta]R"]}], ")"}], " ", 
      SubscriptBox["N", "2"]}], "+", 
     RowBox[{
      SubscriptBox["N", "2"], " ", 
      RowBox[{"(", 
       RowBox[{
        RowBox[{"-", 
         FractionBox[
          RowBox[{"aR", " ", "uR", " ", 
           SubscriptBox["N", "1"], " ", 
           RowBox[{"(", 
            RowBox[{
             RowBox[{"uR", " ", 
              RowBox[{"(", 
               RowBox[{
                SubscriptBox["\[Tau]", "1"], "-", 
                SubscriptBox["\[Tau]C", "1"]}], ")"}]}], "+", 
             RowBox[{
              SubscriptBox["\[Tau]C", "1"], " ", 
              RowBox[{"(", 
               RowBox[{"\[Beta]R", "+", 
                SubscriptBox["\[Omega]", "1"]}], ")"}]}]}], ")"}]}], 
          RowBox[{
           SuperscriptBox["\[Beta]R", "2"], " ", 
           SubscriptBox["\[Omega]", "1"], " ", 
           RowBox[{"(", 
            RowBox[{"aR", "+", "\[Beta]R", "+", 
             SubscriptBox["\[Omega]", "1"]}], ")"}]}]]}], "-", 
        FractionBox[
         RowBox[{"aR", " ", 
          RowBox[{"(", 
           RowBox[{
            RowBox[{"-", "uR"}], "+", "\[Beta]R"}], ")"}], " ", 
          RowBox[{"(", 
           RowBox[{
            RowBox[{"uR", " ", 
             RowBox[{"(", 
              RowBox[{
               SubscriptBox["\[Tau]", "2"], "-", 
               SubscriptBox["\[Tau]C", "2"]}], ")"}]}], "+", 
            RowBox[{
             SubscriptBox["\[Tau]C", "2"], " ", 
             RowBox[{"(", 
              RowBox[{"\[Beta]R", "+", 
               SubscriptBox["\[Omega]", "2"]}], ")"}]}]}], ")"}]}], 
         RowBox[{
          SuperscriptBox["\[Beta]R", "2"], " ", 
          SubscriptBox["\[Omega]", "2"], " ", 
          RowBox[{"(", 
           RowBox[{"aR", "+", "\[Beta]R", "+", 
            SubscriptBox["\[Omega]", "2"]}], ")"}]}]], "-", 
        FractionBox[
         RowBox[{
          RowBox[{"(", 
           RowBox[{
            RowBox[{"-", "uR"}], "+", "\[Beta]R"}], ")"}], " ", 
          RowBox[{"(", 
           RowBox[{
            RowBox[{"uR", " ", 
             RowBox[{"(", 
              RowBox[{
               SubscriptBox["\[Tau]", "2"], "-", 
               SubscriptBox["\[Tau]C", "2"]}], ")"}]}], "+", 
            RowBox[{
             SubscriptBox["\[Tau]C", "2"], " ", 
             RowBox[{"(", 
              RowBox[{"\[Beta]R", "+", 
               SubscriptBox["\[Omega]", "2"]}], ")"}]}]}], ")"}]}], 
         RowBox[{"\[Beta]R", " ", 
          SubscriptBox["\[Omega]", "2"], " ", 
          RowBox[{"(", 
           RowBox[{"aR", "+", "\[Beta]R", "+", 
            SubscriptBox["\[Omega]", "2"]}], ")"}]}]], "-", 
        FractionBox[
         RowBox[{"aR", " ", "uR", " ", 
          SubscriptBox["N", "2"], " ", 
          RowBox[{"(", 
           RowBox[{
            RowBox[{"uR", " ", 
             RowBox[{"(", 
              RowBox[{
               SubscriptBox["\[Tau]", "2"], "-", 
               SubscriptBox["\[Tau]C", "2"]}], ")"}]}], "+", 
            RowBox[{
             SubscriptBox["\[Tau]C", "2"], " ", 
             RowBox[{"(", 
              RowBox[{"\[Beta]R", "+", 
               SubscriptBox["\[Omega]", "2"]}], ")"}]}]}], ")"}]}], 
         RowBox[{
          SuperscriptBox["\[Beta]R", "2"], " ", 
          SubscriptBox["\[Omega]", "2"], " ", 
          RowBox[{"(", 
           RowBox[{"aR", "+", "\[Beta]R", "+", 
            SubscriptBox["\[Omega]", "2"]}], ")"}]}]], "-", 
        FractionBox[
         RowBox[{"aR", " ", "uR", " ", 
          SubscriptBox["N", "3"], " ", 
          RowBox[{"(", 
           RowBox[{
            RowBox[{"uR", " ", 
             RowBox[{"(", 
              RowBox[{
               SubscriptBox["\[Tau]", "3"], "-", 
               SubscriptBox["\[Tau]C", "3"]}], ")"}]}], "+", 
            RowBox[{
             SubscriptBox["\[Tau]C", "3"], " ", 
             RowBox[{"(", 
              RowBox[{"\[Beta]R", "+", 
               SubscriptBox["\[Omega]", "3"]}], ")"}]}]}], ")"}]}], 
         RowBox[{
          SuperscriptBox["\[Beta]R", "2"], " ", 
          SubscriptBox["\[Omega]", "3"], " ", 
          RowBox[{"(", 
           RowBox[{"aR", "+", "\[Beta]R", "+", 
            SubscriptBox["\[Omega]", "3"]}], ")"}]}]]}], ")"}]}]}]}], ",", 
   RowBox[{
    SubscriptBox["YR", "3"], "\[Rule]", 
    RowBox[{
     RowBox[{
      RowBox[{"(", 
       RowBox[{"1", "-", 
        FractionBox["uR", "\[Beta]R"]}], ")"}], " ", 
      SubscriptBox["N", "3"]}], "+", 
     RowBox[{
      SubscriptBox["N", "3"], " ", 
      RowBox[{"(", 
       RowBox[{
        RowBox[{"-", 
         FractionBox[
          RowBox[{"aR", " ", "uR", " ", 
           SubscriptBox["N", "1"], " ", 
           RowBox[{"(", 
            RowBox[{
             RowBox[{"uR", " ", 
              RowBox[{"(", 
               RowBox[{
                SubscriptBox["\[Tau]", "1"], "-", 
                SubscriptBox["\[Tau]C", "1"]}], ")"}]}], "+", 
             RowBox[{
              SubscriptBox["\[Tau]C", "1"], " ", 
              RowBox[{"(", 
               RowBox[{"\[Beta]R", "+", 
                SubscriptBox["\[Omega]", "1"]}], ")"}]}]}], ")"}]}], 
          RowBox[{
           SuperscriptBox["\[Beta]R", "2"], " ", 
           SubscriptBox["\[Omega]", "1"], " ", 
           RowBox[{"(", 
            RowBox[{"aR", "+", "\[Beta]R", "+", 
             SubscriptBox["\[Omega]", "1"]}], ")"}]}]]}], "-", 
        FractionBox[
         RowBox[{"aR", " ", "uR", " ", 
          SubscriptBox["N", "2"], " ", 
          RowBox[{"(", 
           RowBox[{
            RowBox[{"uR", " ", 
             RowBox[{"(", 
              RowBox[{
               SubscriptBox["\[Tau]", "2"], "-", 
               SubscriptBox["\[Tau]C", "2"]}], ")"}]}], "+", 
            RowBox[{
             SubscriptBox["\[Tau]C", "2"], " ", 
             RowBox[{"(", 
              RowBox[{"\[Beta]R", "+", 
               SubscriptBox["\[Omega]", "2"]}], ")"}]}]}], ")"}]}], 
         RowBox[{
          SuperscriptBox["\[Beta]R", "2"], " ", 
          SubscriptBox["\[Omega]", "2"], " ", 
          RowBox[{"(", 
           RowBox[{"aR", "+", "\[Beta]R", "+", 
            SubscriptBox["\[Omega]", "2"]}], ")"}]}]], "-", 
        FractionBox[
         RowBox[{"aR", " ", 
          RowBox[{"(", 
           RowBox[{
            RowBox[{"-", "uR"}], "+", "\[Beta]R"}], ")"}], " ", 
          RowBox[{"(", 
           RowBox[{
            RowBox[{"uR", " ", 
             RowBox[{"(", 
              RowBox[{
               SubscriptBox["\[Tau]", "3"], "-", 
               SubscriptBox["\[Tau]C", "3"]}], ")"}]}], "+", 
            RowBox[{
             SubscriptBox["\[Tau]C", "3"], " ", 
             RowBox[{"(", 
              RowBox[{"\[Beta]R", "+", 
               SubscriptBox["\[Omega]", "3"]}], ")"}]}]}], ")"}]}], 
         RowBox[{
          SuperscriptBox["\[Beta]R", "2"], " ", 
          SubscriptBox["\[Omega]", "3"], " ", 
          RowBox[{"(", 
           RowBox[{"aR", "+", "\[Beta]R", "+", 
            SubscriptBox["\[Omega]", "3"]}], ")"}]}]], "-", 
        FractionBox[
         RowBox[{
          RowBox[{"(", 
           RowBox[{
            RowBox[{"-", "uR"}], "+", "\[Beta]R"}], ")"}], " ", 
          RowBox[{"(", 
           RowBox[{
            RowBox[{"uR", " ", 
             RowBox[{"(", 
              RowBox[{
               SubscriptBox["\[Tau]", "3"], "-", 
               SubscriptBox["\[Tau]C", "3"]}], ")"}]}], "+", 
            RowBox[{
             SubscriptBox["\[Tau]C", "3"], " ", 
             RowBox[{"(", 
              RowBox[{"\[Beta]R", "+", 
               SubscriptBox["\[Omega]", "3"]}], ")"}]}]}], ")"}]}], 
         RowBox[{"\[Beta]R", " ", 
          SubscriptBox["\[Omega]", "3"], " ", 
          RowBox[{"(", 
           RowBox[{"aR", "+", "\[Beta]R", "+", 
            SubscriptBox["\[Omega]", "3"]}], ")"}]}]], "-", 
        FractionBox[
         RowBox[{"aR", " ", "uR", " ", 
          SubscriptBox["N", "3"], " ", 
          RowBox[{"(", 
           RowBox[{
            RowBox[{"uR", " ", 
             RowBox[{"(", 
              RowBox[{
               SubscriptBox["\[Tau]", "3"], "-", 
               SubscriptBox["\[Tau]C", "3"]}], ")"}]}], "+", 
            RowBox[{
             SubscriptBox["\[Tau]C", "3"], " ", 
             RowBox[{"(", 
              RowBox[{"\[Beta]R", "+", 
               SubscriptBox["\[Omega]", "3"]}], ")"}]}]}], ")"}]}], 
         RowBox[{
          SuperscriptBox["\[Beta]R", "2"], " ", 
          SubscriptBox["\[Omega]", "3"], " ", 
          RowBox[{"(", 
           RowBox[{"aR", "+", "\[Beta]R", "+", 
            SubscriptBox["\[Omega]", "3"]}], ")"}]}]]}], ")"}]}]}]}], ",", 
   RowBox[{
    SubscriptBox["TR", "1"], "\[Rule]", 
    FractionBox[
     RowBox[{
      RowBox[{"(", 
       RowBox[{
        RowBox[{"-", "uR"}], "+", "\[Beta]R"}], ")"}], " ", 
      SubscriptBox["N", "1"], " ", 
      RowBox[{"(", 
       RowBox[{
        RowBox[{"uR", " ", 
         RowBox[{"(", 
          RowBox[{
           SubscriptBox["\[Tau]", "1"], "-", 
           SubscriptBox["\[Tau]C", "1"]}], ")"}]}], "+", 
        RowBox[{
         SubscriptBox["\[Tau]C", "1"], " ", 
         RowBox[{"(", 
          RowBox[{"\[Beta]R", "+", 
           SubscriptBox["\[Omega]", "1"]}], ")"}]}]}], ")"}]}], 
     RowBox[{"\[Beta]R", " ", 
      SubscriptBox["\[Omega]", "1"], " ", 
      RowBox[{"(", 
       RowBox[{"aR", "+", "\[Beta]R", "+", 
        SubscriptBox["\[Omega]", "1"]}], ")"}]}]]}], ",", 
   RowBox[{
    SubscriptBox["TR", "2"], "\[Rule]", 
    FractionBox[
     RowBox[{
      RowBox[{"(", 
       RowBox[{
        RowBox[{"-", "uR"}], "+", "\[Beta]R"}], ")"}], " ", 
      SubscriptBox["N", "2"], " ", 
      RowBox[{"(", 
       RowBox[{
        RowBox[{"uR", " ", 
         RowBox[{"(", 
          RowBox[{
           SubscriptBox["\[Tau]", "2"], "-", 
           SubscriptBox["\[Tau]C", "2"]}], ")"}]}], "+", 
        RowBox[{
         SubscriptBox["\[Tau]C", "2"], " ", 
         RowBox[{"(", 
          RowBox[{"\[Beta]R", "+", 
           SubscriptBox["\[Omega]", "2"]}], ")"}]}]}], ")"}]}], 
     RowBox[{"\[Beta]R", " ", 
      SubscriptBox["\[Omega]", "2"], " ", 
      RowBox[{"(", 
       RowBox[{"aR", "+", "\[Beta]R", "+", 
        SubscriptBox["\[Omega]", "2"]}], ")"}]}]]}], ",", 
   RowBox[{
    SubscriptBox["TR", "3"], "\[Rule]", 
    FractionBox[
     RowBox[{
      RowBox[{"(", 
       RowBox[{
        RowBox[{"-", "uR"}], "+", "\[Beta]R"}], ")"}], " ", 
      SubscriptBox["N", "3"], " ", 
      RowBox[{"(", 
       RowBox[{
        RowBox[{"uR", " ", 
         RowBox[{"(", 
          RowBox[{
           SubscriptBox["\[Tau]", "3"], "-", 
           SubscriptBox["\[Tau]C", "3"]}], ")"}]}], "+", 
        RowBox[{
         SubscriptBox["\[Tau]C", "3"], " ", 
         RowBox[{"(", 
          RowBox[{"\[Beta]R", "+", 
           SubscriptBox["\[Omega]", "3"]}], ")"}]}]}], ")"}]}], 
     RowBox[{"\[Beta]R", " ", 
      SubscriptBox["\[Omega]", "3"], " ", 
      RowBox[{"(", 
       RowBox[{"aR", "+", "\[Beta]R", "+", 
        SubscriptBox["\[Omega]", "3"]}], ")"}]}]]}]}], "}"}]], "Output",
 CellChangeTimes->{{3.709629320251885*^9, 3.709629322546589*^9}, 
   3.709878821657812*^9, 3.70988071600781*^9, 3.709881532513418*^9, 
   3.7099009840790367`*^9, 3.709960110772599*^9, 3.710054124182633*^9, 
   3.710069531940851*^9, 3.71008574651613*^9, 3.710133395994227*^9, 
   3.710564342619813*^9, 3.710654916467238*^9, 3.710736336380226*^9, 
   3.710823386330885*^9, 3.711085112497615*^9, 3.71118026570341*^9, 
   3.7112561366541452`*^9, 3.7116971528410378`*^9, 3.711790772142324*^9, 
   3.711871610002502*^9, 3.7119563968729963`*^9, 3.712038167384733*^9, 
   3.716617739523355*^9, 3.716641206492083*^9, 3.717233409753292*^9, 
   3.7173180069446287`*^9, 3.717478206110758*^9, 3.7229464624069357`*^9, 
   3.722948861427657*^9, 3.7239600693041687`*^9, 3.72448774591973*^9, 
   3.729939962872098*^9, 3.7317314616321983`*^9, 3.7318349171003304`*^9, 
   3.7338128536349*^9, 3.7351777204106903`*^9, 3.7358999419284678`*^9}]
}, Open  ]],

Cell["\<\
look at the limit where the strain is fully susceptible (aR -> Infinity) or \
fully resistant (aR = 0)\
\>", "Text",
 CellChangeTimes->{{3.709629473415554*^9, 3.709629499064167*^9}}],

Cell[CellGroupData[{

Cell[BoxData[{"\"\<sensitive\>\"", "\[IndentingNewLine]", 
 RowBox[{
  RowBox[{"Limit", "[", 
   RowBox[{"simpleYR1", ",", 
    RowBox[{"aR", "\[Rule]", "Infinity"}]}], "]"}], "//", 
  "FullSimplify"}], "\[IndentingNewLine]", 
 RowBox[{
  RowBox[{"Limit", "[", 
   RowBox[{"simpleTR1", ",", 
    RowBox[{"aR", "\[Rule]", "Infinity"}]}], "]"}], "//", 
  "FullSimplify"}], "\[IndentingNewLine]", "\"\<resistant\>\"", "\
\[IndentingNewLine]", 
 RowBox[{"simpleYR1", "/.", 
  RowBox[{"aR", "\[Rule]", "0"}]}], "\[IndentingNewLine]", 
 RowBox[{"simpleTR1", "/.", 
  RowBox[{"aR", "\[Rule]", "0"}]}]}], "Input",
 CellChangeTimes->{{3.709629463575735*^9, 3.709629470151865*^9}, {
  3.70962950117834*^9, 3.7096295461530037`*^9}}],

Cell[BoxData["\<\"sensitive\"\>"], "Output",
 CellChangeTimes->{
  3.7096294706000137`*^9, {3.709629512251624*^9, 3.709629546524475*^9}, 
   3.70987882170072*^9, 3.709881532579812*^9, 3.709900990043557*^9, 
   3.709960110823407*^9, 3.71005412421551*^9, 3.7100695319978657`*^9, 
   3.7100857465518513`*^9, 3.710133396028302*^9, 3.710564342681378*^9, 
   3.710654916530136*^9, 3.710736336426805*^9, 3.710823386405541*^9, 
   3.711085112544857*^9, 3.71118026575289*^9, 3.711256136694338*^9, 
   3.711697152887323*^9, 3.711790772191389*^9, 3.711871610043893*^9, 
   3.7119563969087563`*^9, 3.712038167448271*^9, 3.716617739558176*^9, 
   3.716641206526231*^9, 3.71723340978471*^9, 3.7173180069981403`*^9, 
   3.717478206155057*^9, 3.722946462460235*^9, 3.722948861510683*^9, 
   3.723960069364737*^9, 3.724487746050125*^9, 3.729939962926708*^9, 
   3.73173146169418*^9, 3.731834917152811*^9, 3.733812853691742*^9, 
   3.735177720503694*^9, 3.735899941981971*^9}],

Cell[BoxData[
 RowBox[{"{", 
  RowBox[{
   RowBox[{"-", 
    FractionBox[
     RowBox[{
      SubscriptBox["N", "1"], " ", 
      RowBox[{"(", 
       RowBox[{
        RowBox[{
         RowBox[{"(", 
          RowBox[{
           RowBox[{
            RowBox[{"(", 
             RowBox[{
              RowBox[{"-", "uR"}], "+", "\[Beta]R", "+", 
              RowBox[{"uR", " ", 
               SubscriptBox["N", "1"]}]}], ")"}], " ", 
            RowBox[{"(", 
             RowBox[{
              RowBox[{"uR", " ", 
               SubscriptBox["\[Tau]", "1"]}], "+", 
              RowBox[{
               SubscriptBox["\[Tau]C", "1"], " ", 
               RowBox[{"(", 
                RowBox[{
                 RowBox[{"-", "uR"}], "+", "\[Beta]R", "+", 
                 SubscriptBox["\[Omega]", "1"]}], ")"}]}]}], ")"}], " ", 
            SubscriptBox["\[Omega]", "2"]}], "+", 
           RowBox[{"uR", " ", 
            SubscriptBox["N", "2"], " ", 
            SubscriptBox["\[Omega]", "1"], " ", 
            RowBox[{"(", 
             RowBox[{
              RowBox[{"uR", " ", 
               SubscriptBox["\[Tau]", "2"]}], "+", 
              RowBox[{
               SubscriptBox["\[Tau]C", "2"], " ", 
               RowBox[{"(", 
                RowBox[{
                 RowBox[{"-", "uR"}], "+", "\[Beta]R", "+", 
                 SubscriptBox["\[Omega]", "2"]}], ")"}]}]}], ")"}]}]}], ")"}],
          " ", 
         SubscriptBox["\[Omega]", "3"]}], "+", 
        RowBox[{"uR", " ", 
         SubscriptBox["N", "3"], " ", 
         SubscriptBox["\[Omega]", "1"], " ", 
         SubscriptBox["\[Omega]", "2"], " ", 
         RowBox[{"(", 
          RowBox[{
           RowBox[{"uR", " ", 
            SubscriptBox["\[Tau]", "3"]}], "+", 
           RowBox[{
            SubscriptBox["\[Tau]C", "3"], " ", 
            RowBox[{"(", 
             RowBox[{
              RowBox[{"-", "uR"}], "+", "\[Beta]R", "+", 
              SubscriptBox["\[Omega]", "3"]}], ")"}]}]}], ")"}]}]}], ")"}]}], 
     
     RowBox[{
      SuperscriptBox["\[Beta]R", "2"], " ", 
      SubscriptBox["\[Omega]", "1"], " ", 
      SubscriptBox["\[Omega]", "2"], " ", 
      SubscriptBox["\[Omega]", "3"]}]]}], ",", 
   RowBox[{"-", 
    FractionBox[
     RowBox[{
      SubscriptBox["N", "2"], " ", 
      RowBox[{"(", 
       RowBox[{
        RowBox[{
         RowBox[{"(", 
          RowBox[{
           RowBox[{
            RowBox[{"(", 
             RowBox[{
              RowBox[{"-", "uR"}], "+", "\[Beta]R", "+", 
              RowBox[{"uR", " ", 
               SubscriptBox["N", "2"]}]}], ")"}], " ", 
            RowBox[{"(", 
             RowBox[{
              RowBox[{"uR", " ", 
               SubscriptBox["\[Tau]", "2"]}], "+", 
              RowBox[{
               RowBox[{"(", 
                RowBox[{
                 RowBox[{"-", "uR"}], "+", "\[Beta]R"}], ")"}], " ", 
               SubscriptBox["\[Tau]C", "2"]}]}], ")"}], " ", 
            SubscriptBox["\[Omega]", "1"]}], "+", 
           RowBox[{
            RowBox[{"(", 
             RowBox[{
              RowBox[{
               RowBox[{"(", 
                RowBox[{
                 RowBox[{"-", "uR"}], "+", "\[Beta]R", "+", 
                 RowBox[{"uR", " ", 
                  SubscriptBox["N", "2"]}]}], ")"}], " ", 
               SubscriptBox["\[Tau]C", "2"], " ", 
               SubscriptBox["\[Omega]", "1"]}], "+", 
              RowBox[{"uR", " ", 
               SubscriptBox["N", "1"], " ", 
               RowBox[{"(", 
                RowBox[{
                 RowBox[{"uR", " ", 
                  SubscriptBox["\[Tau]", "1"]}], "+", 
                 RowBox[{
                  SubscriptBox["\[Tau]C", "1"], " ", 
                  RowBox[{"(", 
                   RowBox[{
                    RowBox[{"-", "uR"}], "+", "\[Beta]R", "+", 
                    SubscriptBox["\[Omega]", "1"]}], ")"}]}]}], ")"}]}]}], 
             ")"}], " ", 
            SubscriptBox["\[Omega]", "2"]}]}], ")"}], " ", 
         SubscriptBox["\[Omega]", "3"]}], "+", 
        RowBox[{"uR", " ", 
         SubscriptBox["N", "3"], " ", 
         SubscriptBox["\[Omega]", "1"], " ", 
         SubscriptBox["\[Omega]", "2"], " ", 
         RowBox[{"(", 
          RowBox[{
           RowBox[{"uR", " ", 
            SubscriptBox["\[Tau]", "3"]}], "+", 
           RowBox[{
            SubscriptBox["\[Tau]C", "3"], " ", 
            RowBox[{"(", 
             RowBox[{
              RowBox[{"-", "uR"}], "+", "\[Beta]R", "+", 
              SubscriptBox["\[Omega]", "3"]}], ")"}]}]}], ")"}]}]}], ")"}]}], 
     
     RowBox[{
      SuperscriptBox["\[Beta]R", "2"], " ", 
      SubscriptBox["\[Omega]", "1"], " ", 
      SubscriptBox["\[Omega]", "2"], " ", 
      SubscriptBox["\[Omega]", "3"]}]]}], ",", 
   RowBox[{"-", 
    FractionBox[
     RowBox[{
      SubscriptBox["N", "3"], " ", 
      RowBox[{"(", 
       RowBox[{
        RowBox[{"uR", " ", 
         RowBox[{"(", 
          RowBox[{
           RowBox[{"-", "uR"}], "+", "\[Beta]R", "+", 
           RowBox[{"uR", " ", 
            SubscriptBox["N", "3"]}]}], ")"}], " ", 
         SubscriptBox["\[Tau]", "3"], " ", 
         SubscriptBox["\[Omega]", "1"], " ", 
         SubscriptBox["\[Omega]", "2"]}], "-", 
        RowBox[{
         RowBox[{"(", 
          RowBox[{
           RowBox[{"-", "uR"}], "+", "\[Beta]R", "+", 
           RowBox[{"uR", " ", 
            SubscriptBox["N", "3"]}]}], ")"}], " ", 
         SubscriptBox["\[Tau]C", "3"], " ", 
         SubscriptBox["\[Omega]", "1"], " ", 
         SubscriptBox["\[Omega]", "2"], " ", 
         RowBox[{"(", 
          RowBox[{"uR", "-", "\[Beta]R", "-", 
           SubscriptBox["\[Omega]", "3"]}], ")"}]}], "+", 
        RowBox[{"uR", " ", 
         RowBox[{"(", 
          RowBox[{
           RowBox[{
            SubscriptBox["N", "1"], " ", 
            RowBox[{"(", 
             RowBox[{
              RowBox[{"uR", " ", 
               SubscriptBox["\[Tau]", "1"]}], "+", 
              RowBox[{
               SubscriptBox["\[Tau]C", "1"], " ", 
               RowBox[{"(", 
                RowBox[{
                 RowBox[{"-", "uR"}], "+", "\[Beta]R", "+", 
                 SubscriptBox["\[Omega]", "1"]}], ")"}]}]}], ")"}], " ", 
            SubscriptBox["\[Omega]", "2"]}], "+", 
           RowBox[{
            SubscriptBox["N", "2"], " ", 
            SubscriptBox["\[Omega]", "1"], " ", 
            RowBox[{"(", 
             RowBox[{
              RowBox[{"uR", " ", 
               SubscriptBox["\[Tau]", "2"]}], "+", 
              RowBox[{
               SubscriptBox["\[Tau]C", "2"], " ", 
               RowBox[{"(", 
                RowBox[{
                 RowBox[{"-", "uR"}], "+", "\[Beta]R", "+", 
                 SubscriptBox["\[Omega]", "2"]}], ")"}]}]}], ")"}]}]}], ")"}],
          " ", 
         SubscriptBox["\[Omega]", "3"]}]}], ")"}]}], 
     RowBox[{
      SuperscriptBox["\[Beta]R", "2"], " ", 
      SubscriptBox["\[Omega]", "1"], " ", 
      SubscriptBox["\[Omega]", "2"], " ", 
      SubscriptBox["\[Omega]", "3"]}]]}]}], "}"}]], "Output",
 CellChangeTimes->{
  3.7096294706000137`*^9, {3.709629512251624*^9, 3.709629546524475*^9}, 
   3.70987882170072*^9, 3.709881532579812*^9, 3.709900990043557*^9, 
   3.709960110823407*^9, 3.71005412421551*^9, 3.7100695319978657`*^9, 
   3.7100857465518513`*^9, 3.710133396028302*^9, 3.710564342681378*^9, 
   3.710654916530136*^9, 3.710736336426805*^9, 3.710823386405541*^9, 
   3.711085112544857*^9, 3.71118026575289*^9, 3.711256136694338*^9, 
   3.711697152887323*^9, 3.711790772191389*^9, 3.711871610043893*^9, 
   3.7119563969087563`*^9, 3.712038167448271*^9, 3.716617739558176*^9, 
   3.716641206526231*^9, 3.71723340978471*^9, 3.7173180069981403`*^9, 
   3.717478206155057*^9, 3.722946462460235*^9, 3.722948861510683*^9, 
   3.723960069364737*^9, 3.724487746050125*^9, 3.729939962926708*^9, 
   3.73173146169418*^9, 3.731834917152811*^9, 3.733812853691742*^9, 
   3.735177720503694*^9, 3.735899946753991*^9}],

Cell[BoxData[
 RowBox[{"{", 
  RowBox[{"0", ",", "0", ",", "0"}], "}"}]], "Output",
 CellChangeTimes->{
  3.7096294706000137`*^9, {3.709629512251624*^9, 3.709629546524475*^9}, 
   3.70987882170072*^9, 3.709881532579812*^9, 3.709900990043557*^9, 
   3.709960110823407*^9, 3.71005412421551*^9, 3.7100695319978657`*^9, 
   3.7100857465518513`*^9, 3.710133396028302*^9, 3.710564342681378*^9, 
   3.710654916530136*^9, 3.710736336426805*^9, 3.710823386405541*^9, 
   3.711085112544857*^9, 3.71118026575289*^9, 3.711256136694338*^9, 
   3.711697152887323*^9, 3.711790772191389*^9, 3.711871610043893*^9, 
   3.7119563969087563`*^9, 3.712038167448271*^9, 3.716617739558176*^9, 
   3.716641206526231*^9, 3.71723340978471*^9, 3.7173180069981403`*^9, 
   3.717478206155057*^9, 3.722946462460235*^9, 3.722948861510683*^9, 
   3.723960069364737*^9, 3.724487746050125*^9, 3.729939962926708*^9, 
   3.73173146169418*^9, 3.731834917152811*^9, 3.733812853691742*^9, 
   3.735177720503694*^9, 3.7358999467654247`*^9}],

Cell[BoxData["\<\"resistant\"\>"], "Output",
 CellChangeTimes->{
  3.7096294706000137`*^9, {3.709629512251624*^9, 3.709629546524475*^9}, 
   3.70987882170072*^9, 3.709881532579812*^9, 3.709900990043557*^9, 
   3.709960110823407*^9, 3.71005412421551*^9, 3.7100695319978657`*^9, 
   3.7100857465518513`*^9, 3.710133396028302*^9, 3.710564342681378*^9, 
   3.710654916530136*^9, 3.710736336426805*^9, 3.710823386405541*^9, 
   3.711085112544857*^9, 3.71118026575289*^9, 3.711256136694338*^9, 
   3.711697152887323*^9, 3.711790772191389*^9, 3.711871610043893*^9, 
   3.7119563969087563`*^9, 3.712038167448271*^9, 3.716617739558176*^9, 
   3.716641206526231*^9, 3.71723340978471*^9, 3.7173180069981403`*^9, 
   3.717478206155057*^9, 3.722946462460235*^9, 3.722948861510683*^9, 
   3.723960069364737*^9, 3.724487746050125*^9, 3.729939962926708*^9, 
   3.73173146169418*^9, 3.731834917152811*^9, 3.733812853691742*^9, 
   3.735177720503694*^9, 3.735899946775785*^9}],

Cell[BoxData[
 RowBox[{"{", 
  RowBox[{
   RowBox[{"-", 
    FractionBox[
     RowBox[{
      RowBox[{"(", 
       RowBox[{
        RowBox[{"-", "uR"}], "+", "\[Beta]R"}], ")"}], " ", 
      SubscriptBox["N", "1"], " ", 
      RowBox[{"(", 
       RowBox[{
        RowBox[{"uR", " ", 
         RowBox[{"(", 
          RowBox[{
           SubscriptBox["\[Tau]", "1"], "-", 
           SubscriptBox["\[Tau]C", "1"]}], ")"}]}], "+", 
        RowBox[{
         SubscriptBox["\[Tau]C", "1"], " ", 
         RowBox[{"(", 
          RowBox[{"\[Beta]R", "+", 
           SubscriptBox["\[Omega]", "1"]}], ")"}]}]}], ")"}]}], 
     RowBox[{"\[Beta]R", " ", 
      SubscriptBox["\[Omega]", "1"], " ", 
      RowBox[{"(", 
       RowBox[{"\[Beta]R", "+", 
        SubscriptBox["\[Omega]", "1"]}], ")"}]}]]}], ",", 
   RowBox[{"-", 
    FractionBox[
     RowBox[{
      RowBox[{"(", 
       RowBox[{
        RowBox[{"-", "uR"}], "+", "\[Beta]R"}], ")"}], " ", 
      SubscriptBox["N", "2"], " ", 
      RowBox[{"(", 
       RowBox[{
        RowBox[{"uR", " ", 
         RowBox[{"(", 
          RowBox[{
           SubscriptBox["\[Tau]", "2"], "-", 
           SubscriptBox["\[Tau]C", "2"]}], ")"}]}], "+", 
        RowBox[{
         SubscriptBox["\[Tau]C", "2"], " ", 
         RowBox[{"(", 
          RowBox[{"\[Beta]R", "+", 
           SubscriptBox["\[Omega]", "2"]}], ")"}]}]}], ")"}]}], 
     RowBox[{"\[Beta]R", " ", 
      SubscriptBox["\[Omega]", "2"], " ", 
      RowBox[{"(", 
       RowBox[{"\[Beta]R", "+", 
        SubscriptBox["\[Omega]", "2"]}], ")"}]}]]}], ",", 
   RowBox[{"-", 
    FractionBox[
     RowBox[{
      RowBox[{"(", 
       RowBox[{
        RowBox[{"-", "uR"}], "+", "\[Beta]R"}], ")"}], " ", 
      SubscriptBox["N", "3"], " ", 
      RowBox[{"(", 
       RowBox[{
        RowBox[{"uR", " ", 
         RowBox[{"(", 
          RowBox[{
           SubscriptBox["\[Tau]", "3"], "-", 
           SubscriptBox["\[Tau]C", "3"]}], ")"}]}], "+", 
        RowBox[{
         SubscriptBox["\[Tau]C", "3"], " ", 
         RowBox[{"(", 
          RowBox[{"\[Beta]R", "+", 
           SubscriptBox["\[Omega]", "3"]}], ")"}]}]}], ")"}]}], 
     RowBox[{"\[Beta]R", " ", 
      SubscriptBox["\[Omega]", "3"], " ", 
      RowBox[{"(", 
       RowBox[{"\[Beta]R", "+", 
        SubscriptBox["\[Omega]", "3"]}], ")"}]}]]}]}], "}"}]], "Output",
 CellChangeTimes->{
  3.7096294706000137`*^9, {3.709629512251624*^9, 3.709629546524475*^9}, 
   3.70987882170072*^9, 3.709881532579812*^9, 3.709900990043557*^9, 
   3.709960110823407*^9, 3.71005412421551*^9, 3.7100695319978657`*^9, 
   3.7100857465518513`*^9, 3.710133396028302*^9, 3.710564342681378*^9, 
   3.710654916530136*^9, 3.710736336426805*^9, 3.710823386405541*^9, 
   3.711085112544857*^9, 3.71118026575289*^9, 3.711256136694338*^9, 
   3.711697152887323*^9, 3.711790772191389*^9, 3.711871610043893*^9, 
   3.7119563969087563`*^9, 3.712038167448271*^9, 3.716617739558176*^9, 
   3.716641206526231*^9, 3.71723340978471*^9, 3.7173180069981403`*^9, 
   3.717478206155057*^9, 3.722946462460235*^9, 3.722948861510683*^9, 
   3.723960069364737*^9, 3.724487746050125*^9, 3.729939962926708*^9, 
   3.73173146169418*^9, 3.731834917152811*^9, 3.733812853691742*^9, 
   3.735177720503694*^9, 3.735899946793432*^9}],

Cell[BoxData[
 RowBox[{"{", 
  RowBox[{
   FractionBox[
    RowBox[{
     RowBox[{"(", 
      RowBox[{
       RowBox[{"-", "uR"}], "+", "\[Beta]R"}], ")"}], " ", 
     SubscriptBox["N", "1"], " ", 
     RowBox[{"(", 
      RowBox[{
       RowBox[{"uR", " ", 
        RowBox[{"(", 
         RowBox[{
          SubscriptBox["\[Tau]", "1"], "-", 
          SubscriptBox["\[Tau]C", "1"]}], ")"}]}], "+", 
       RowBox[{
        SubscriptBox["\[Tau]C", "1"], " ", 
        RowBox[{"(", 
         RowBox[{"\[Beta]R", "+", 
          SubscriptBox["\[Omega]", "1"]}], ")"}]}]}], ")"}]}], 
    RowBox[{"\[Beta]R", " ", 
     SubscriptBox["\[Omega]", "1"], " ", 
     RowBox[{"(", 
      RowBox[{"\[Beta]R", "+", 
       SubscriptBox["\[Omega]", "1"]}], ")"}]}]], ",", 
   FractionBox[
    RowBox[{
     RowBox[{"(", 
      RowBox[{
       RowBox[{"-", "uR"}], "+", "\[Beta]R"}], ")"}], " ", 
     SubscriptBox["N", "2"], " ", 
     RowBox[{"(", 
      RowBox[{
       RowBox[{"uR", " ", 
        RowBox[{"(", 
         RowBox[{
          SubscriptBox["\[Tau]", "2"], "-", 
          SubscriptBox["\[Tau]C", "2"]}], ")"}]}], "+", 
       RowBox[{
        SubscriptBox["\[Tau]C", "2"], " ", 
        RowBox[{"(", 
         RowBox[{"\[Beta]R", "+", 
          SubscriptBox["\[Omega]", "2"]}], ")"}]}]}], ")"}]}], 
    RowBox[{"\[Beta]R", " ", 
     SubscriptBox["\[Omega]", "2"], " ", 
     RowBox[{"(", 
      RowBox[{"\[Beta]R", "+", 
       SubscriptBox["\[Omega]", "2"]}], ")"}]}]], ",", 
   FractionBox[
    RowBox[{
     RowBox[{"(", 
      RowBox[{
       RowBox[{"-", "uR"}], "+", "\[Beta]R"}], ")"}], " ", 
     SubscriptBox["N", "3"], " ", 
     RowBox[{"(", 
      RowBox[{
       RowBox[{"uR", " ", 
        RowBox[{"(", 
         RowBox[{
          SubscriptBox["\[Tau]", "3"], "-", 
          SubscriptBox["\[Tau]C", "3"]}], ")"}]}], "+", 
       RowBox[{
        SubscriptBox["\[Tau]C", "3"], " ", 
        RowBox[{"(", 
         RowBox[{"\[Beta]R", "+", 
          SubscriptBox["\[Omega]", "3"]}], ")"}]}]}], ")"}]}], 
    RowBox[{"\[Beta]R", " ", 
     SubscriptBox["\[Omega]", "3"], " ", 
     RowBox[{"(", 
      RowBox[{"\[Beta]R", "+", 
       SubscriptBox["\[Omega]", "3"]}], ")"}]}]]}], "}"}]], "Output",
 CellChangeTimes->{
  3.7096294706000137`*^9, {3.709629512251624*^9, 3.709629546524475*^9}, 
   3.70987882170072*^9, 3.709881532579812*^9, 3.709900990043557*^9, 
   3.709960110823407*^9, 3.71005412421551*^9, 3.7100695319978657`*^9, 
   3.7100857465518513`*^9, 3.710133396028302*^9, 3.710564342681378*^9, 
   3.710654916530136*^9, 3.710736336426805*^9, 3.710823386405541*^9, 
   3.711085112544857*^9, 3.71118026575289*^9, 3.711256136694338*^9, 
   3.711697152887323*^9, 3.711790772191389*^9, 3.711871610043893*^9, 
   3.7119563969087563`*^9, 3.712038167448271*^9, 3.716617739558176*^9, 
   3.716641206526231*^9, 3.71723340978471*^9, 3.7173180069981403`*^9, 
   3.717478206155057*^9, 3.722946462460235*^9, 3.722948861510683*^9, 
   3.723960069364737*^9, 3.724487746050125*^9, 3.729939962926708*^9, 
   3.73173146169418*^9, 3.731834917152811*^9, 3.733812853691742*^9, 
   3.735177720503694*^9, 3.7358999468060102`*^9}]
}, Open  ]],

Cell["", "Text"],

Cell[CellGroupData[{

Cell[BoxData[{
 RowBox[{
  RowBox[{"D", "[", 
   RowBox[{
    RowBox[{
     SubscriptBox["YR", "1"], "/.", "soleqRseparable1"}], ",", 
    SubscriptBox["\[Tau]", "1"]}], "]"}], "//", 
  "FullSimplify"}], "\[IndentingNewLine]", 
 RowBox[{
  RowBox[{"D", "[", 
   RowBox[{
    RowBox[{
     SubscriptBox["YR", "1"], "/.", "soleqRseparable1"}], ",", 
    SubscriptBox["\[Tau]C", "1"]}], "]"}], "//", 
  "FullSimplify"}], "\[IndentingNewLine]", 
 RowBox[{
  RowBox[{"D", "[", 
   RowBox[{
    RowBox[{
     SubscriptBox["TR", "1"], "/.", "soleqRseparable1"}], ",", 
    SubscriptBox["\[Tau]", "1"]}], "]"}], "//", 
  "FullSimplify"}], "\[IndentingNewLine]", 
 RowBox[{
  RowBox[{"D", "[", 
   RowBox[{
    RowBox[{
     SubscriptBox["TR", "1"], "/.", "soleqRseparable1"}], ",", 
    SubscriptBox["\[Tau]C", "1"]}], "]"}], "//", "FullSimplify"}]}], "Input",
 CellChangeTimes->{{3.709988737529056*^9, 3.709988784282134*^9}}],

Cell[BoxData[
 FractionBox[
  RowBox[{"uR", " ", 
   SubscriptBox["N", "1"], " ", 
   RowBox[{"(", 
    RowBox[{
     RowBox[{
      RowBox[{"(", 
       RowBox[{"uR", "-", "\[Beta]R"}], ")"}], " ", 
      RowBox[{"(", 
       RowBox[{"aR", "+", "\[Beta]R"}], ")"}]}], "-", 
     RowBox[{"aR", " ", "uR", " ", 
      SubscriptBox["N", "1"]}]}], ")"}]}], 
  RowBox[{
   SuperscriptBox["\[Beta]R", "2"], " ", 
   SubscriptBox["\[Omega]", "1"], " ", 
   RowBox[{"(", 
    RowBox[{"aR", "+", "\[Beta]R", "+", 
     SubscriptBox["\[Omega]", "1"]}], ")"}]}]]], "Output",
 CellChangeTimes->{{3.7099887392938766`*^9, 3.709988784612727*^9}, 
   3.71005412815274*^9, 3.710069535994317*^9, 3.71008575034593*^9, 
   3.710133399708853*^9, 3.710564346679572*^9, 3.710654920654484*^9, 
   3.710736340806093*^9, 3.7108233901839437`*^9, 3.7110851170877953`*^9, 
   3.711180269636277*^9, 3.711256140704179*^9, 3.711697156563439*^9, 
   3.7117907763085814`*^9, 3.711871614232936*^9, 3.7119564010031652`*^9, 
   3.7120381710967607`*^9, 3.716617743744111*^9, 3.71664121034627*^9, 
   3.717233414805093*^9, 3.717318011637157*^9, 3.7174782107005653`*^9, 
   3.722946466443203*^9, 3.722948865503662*^9, 3.723960073054988*^9, 
   3.724487751410729*^9, 3.729939967664763*^9, 3.73173146583138*^9, 
   3.7318349214339542`*^9, 3.7338128586852303`*^9, 3.735177725101274*^9, 
   3.735899946946713*^9}],

Cell[BoxData[
 RowBox[{"-", 
  FractionBox[
   RowBox[{
    SubscriptBox["N", "1"], " ", 
    RowBox[{"(", 
     RowBox[{
      RowBox[{
       RowBox[{"-", 
        RowBox[{"(", 
         RowBox[{"uR", "-", "\[Beta]R"}], ")"}]}], " ", 
       RowBox[{"(", 
        RowBox[{"aR", "+", "\[Beta]R"}], ")"}]}], "+", 
      RowBox[{"aR", " ", "uR", " ", 
       SubscriptBox["N", "1"]}]}], ")"}], " ", 
    RowBox[{"(", 
     RowBox[{
      RowBox[{"-", "uR"}], "+", "\[Beta]R", "+", 
      SubscriptBox["\[Omega]", "1"]}], ")"}]}], 
   RowBox[{
    SuperscriptBox["\[Beta]R", "2"], " ", 
    SubscriptBox["\[Omega]", "1"], " ", 
    RowBox[{"(", 
     RowBox[{"aR", "+", "\[Beta]R", "+", 
      SubscriptBox["\[Omega]", "1"]}], ")"}]}]]}]], "Output",
 CellChangeTimes->{{3.7099887392938766`*^9, 3.709988784612727*^9}, 
   3.71005412815274*^9, 3.710069535994317*^9, 3.71008575034593*^9, 
   3.710133399708853*^9, 3.710564346679572*^9, 3.710654920654484*^9, 
   3.710736340806093*^9, 3.7108233901839437`*^9, 3.7110851170877953`*^9, 
   3.711180269636277*^9, 3.711256140704179*^9, 3.711697156563439*^9, 
   3.7117907763085814`*^9, 3.711871614232936*^9, 3.7119564010031652`*^9, 
   3.7120381710967607`*^9, 3.716617743744111*^9, 3.71664121034627*^9, 
   3.717233414805093*^9, 3.717318011637157*^9, 3.7174782107005653`*^9, 
   3.722946466443203*^9, 3.722948865503662*^9, 3.723960073054988*^9, 
   3.724487751410729*^9, 3.729939967664763*^9, 3.73173146583138*^9, 
   3.7318349214339542`*^9, 3.7338128586852303`*^9, 3.735177725101274*^9, 
   3.735899947022544*^9}],

Cell[BoxData[
 FractionBox[
  RowBox[{"uR", " ", 
   RowBox[{"(", 
    RowBox[{
     RowBox[{"-", "uR"}], "+", "\[Beta]R"}], ")"}], " ", 
   SubscriptBox["N", "1"]}], 
  RowBox[{"\[Beta]R", " ", 
   SubscriptBox["\[Omega]", "1"], " ", 
   RowBox[{"(", 
    RowBox[{"aR", "+", "\[Beta]R", "+", 
     SubscriptBox["\[Omega]", "1"]}], ")"}]}]]], "Output",
 CellChangeTimes->{{3.7099887392938766`*^9, 3.709988784612727*^9}, 
   3.71005412815274*^9, 3.710069535994317*^9, 3.71008575034593*^9, 
   3.710133399708853*^9, 3.710564346679572*^9, 3.710654920654484*^9, 
   3.710736340806093*^9, 3.7108233901839437`*^9, 3.7110851170877953`*^9, 
   3.711180269636277*^9, 3.711256140704179*^9, 3.711697156563439*^9, 
   3.7117907763085814`*^9, 3.711871614232936*^9, 3.7119564010031652`*^9, 
   3.7120381710967607`*^9, 3.716617743744111*^9, 3.71664121034627*^9, 
   3.717233414805093*^9, 3.717318011637157*^9, 3.7174782107005653`*^9, 
   3.722946466443203*^9, 3.722948865503662*^9, 3.723960073054988*^9, 
   3.724487751410729*^9, 3.729939967664763*^9, 3.73173146583138*^9, 
   3.7318349214339542`*^9, 3.7338128586852303`*^9, 3.735177725101274*^9, 
   3.735899947058033*^9}],

Cell[BoxData[
 FractionBox[
  RowBox[{
   RowBox[{"(", 
    RowBox[{
     RowBox[{"-", "uR"}], "+", "\[Beta]R"}], ")"}], " ", 
   SubscriptBox["N", "1"], " ", 
   RowBox[{"(", 
    RowBox[{
     RowBox[{"-", "uR"}], "+", "\[Beta]R", "+", 
     SubscriptBox["\[Omega]", "1"]}], ")"}]}], 
  RowBox[{"\[Beta]R", " ", 
   SubscriptBox["\[Omega]", "1"], " ", 
   RowBox[{"(", 
    RowBox[{"aR", "+", "\[Beta]R", "+", 
     SubscriptBox["\[Omega]", "1"]}], ")"}]}]]], "Output",
 CellChangeTimes->{{3.7099887392938766`*^9, 3.709988784612727*^9}, 
   3.71005412815274*^9, 3.710069535994317*^9, 3.71008575034593*^9, 
   3.710133399708853*^9, 3.710564346679572*^9, 3.710654920654484*^9, 
   3.710736340806093*^9, 3.7108233901839437`*^9, 3.7110851170877953`*^9, 
   3.711180269636277*^9, 3.711256140704179*^9, 3.711697156563439*^9, 
   3.7117907763085814`*^9, 3.711871614232936*^9, 3.7119564010031652`*^9, 
   3.7120381710967607`*^9, 3.716617743744111*^9, 3.71664121034627*^9, 
   3.717233414805093*^9, 3.717318011637157*^9, 3.7174782107005653`*^9, 
   3.722946466443203*^9, 3.722948865503662*^9, 3.723960073054988*^9, 
   3.724487751410729*^9, 3.729939967664763*^9, 3.73173146583138*^9, 
   3.7318349214339542`*^9, 3.7338128586852303`*^9, 3.735177725101274*^9, 
   3.7358999470928173`*^9}]
}, Open  ]],

Cell[CellGroupData[{

Cell[BoxData[
 RowBox[{
  RowBox[{"(*", " ", 
   RowBox[{
    RowBox[{"for", " ", "the", " ", "sensitive", " ", "strain"}], ",", " ", 
    RowBox[{
    "simply", " ", "invert", " ", "the", " ", "parameters", " ", "as", " ", 
     "relevant"}]}], " ", "*)"}], "\[IndentingNewLine]", 
  RowBox[{
   RowBox[{"RtoS2", "=", 
    RowBox[{"{", 
     RowBox[{
      RowBox[{"\[Beta]R", "\[Rule]", "\[Beta]S"}], ",", 
      RowBox[{"aR", "\[Rule]", "aS"}], ",", 
      RowBox[{"uR", "\[Rule]", "uS"}], ",", 
      RowBox[{"aS", "\[Rule]", "aR"}], ",", 
      RowBox[{"uS", "\[Rule]", "uR"}], ",", 
      RowBox[{"\[Beta]S", "\[Rule]", "\[Beta]R"}]}], "}"}]}], 
   "\[IndentingNewLine]", 
   RowBox[{"soleqSseparable1", "=", 
    RowBox[{
     RowBox[{"(", 
      RowBox[{
       RowBox[{"{", 
        RowBox[{
         RowBox[{"Table", "[", 
          RowBox[{
           RowBox[{
            SubscriptBox[
             StyleBox[
              RowBox[{"Y", 
               StyleBox["S",
                Background->RGBColor[0.88, 1, 0.88]]}]], "i"], "->", 
            RowBox[{
             RowBox[{
              SubscriptBox["N", "i"], " ", 
              RowBox[{"(", 
               RowBox[{"1", "-", 
                FractionBox["uR", "\[Beta]R"]}], ")"}]}], "+", 
             RowBox[{"simpleYR1", "[", 
              RowBox[{"[", "i", "]"}], "]"}]}]}], ",", 
           RowBox[{"{", 
            RowBox[{"i", ",", "nstate"}], "}"}]}], "]"}], ",", 
         RowBox[{"Table", "[", 
          RowBox[{
           RowBox[{
            SubscriptBox[
             StyleBox[
              RowBox[{"T", 
               StyleBox["S",
                Background->RGBColor[0.88, 1, 0.88]]}]], "i"], "\[Rule]", 
            RowBox[{"0", "+", 
             RowBox[{"simpleTR1", "[", 
              RowBox[{"[", "i", "]"}], "]"}]}]}], ",", 
           RowBox[{"{", 
            RowBox[{"i", ",", "nstate"}], "}"}]}], "]"}]}], "}"}], "//", 
       "Flatten"}], ")"}], "/.", "RtoS2"}]}]}]}]], "Input",
 CellChangeTimes->{{3.709639326585972*^9, 3.709639361343663*^9}, {
  3.709639458005783*^9, 3.709639483057302*^9}, {3.709639569775045*^9, 
  3.70963958229031*^9}, {3.709880616447741*^9, 3.7098806225274963`*^9}, {
  3.709901001873852*^9, 3.709901040160709*^9}, {3.7229452117867737`*^9, 
  3.722945212454398*^9}}],

Cell[BoxData[
 RowBox[{"{", 
  RowBox[{
   RowBox[{"\[Beta]R", "\[Rule]", "\[Beta]S"}], ",", 
   RowBox[{"aR", "\[Rule]", "aS"}], ",", 
   RowBox[{"uR", "\[Rule]", "uS"}], ",", 
   RowBox[{"aS", "\[Rule]", "aR"}], ",", 
   RowBox[{"uS", "\[Rule]", "uR"}], ",", 
   RowBox[{"\[Beta]S", "\[Rule]", "\[Beta]R"}]}], "}"}]], "Output",
 CellChangeTimes->{{3.709639447889413*^9, 3.709639483487769*^9}, {
   3.709639574288303*^9, 3.7096395830140057`*^9}, 3.7098788275237713`*^9, 
   3.7098806260402603`*^9, 3.709881538823579*^9, 3.7099010408303833`*^9, 
   3.709960114691346*^9, 3.710054128300699*^9, 3.710069536182796*^9, 
   3.710085750483303*^9, 3.710133399832387*^9, 3.710564346867241*^9, 
   3.7106549208336163`*^9, 3.710736340978547*^9, 3.710823390321391*^9, 
   3.71108511722924*^9, 3.711180269807727*^9, 3.7112561408532553`*^9, 
   3.7116971567312603`*^9, 3.711790776473571*^9, 3.711871614375774*^9, 
   3.711956401156734*^9, 3.71203817125168*^9, 3.7166177439077663`*^9, 
   3.716641210489564*^9, 3.7172334149925537`*^9, 3.717318011834236*^9, 
   3.717478210857419*^9, 3.7229464666094627`*^9, 3.722948865730604*^9, 
   3.723960073219874*^9, 3.724487751590328*^9, 3.729939967842506*^9, 
   3.7317314660335608`*^9, 3.731834921640255*^9, 3.733812858905583*^9, 
   3.7351777253212223`*^9, 3.735899947144396*^9}],

Cell[BoxData[
 RowBox[{"{", 
  RowBox[{
   RowBox[{
    SubscriptBox["YS", "1"], "\[Rule]", 
    RowBox[{
     RowBox[{
      RowBox[{"(", 
       RowBox[{"1", "-", 
        FractionBox["uS", "\[Beta]S"]}], ")"}], " ", 
      SubscriptBox["N", "1"]}], "+", 
     RowBox[{
      SubscriptBox["N", "1"], " ", 
      RowBox[{"(", 
       RowBox[{
        RowBox[{"-", 
         FractionBox[
          RowBox[{"aS", " ", 
           RowBox[{"(", 
            RowBox[{
             RowBox[{"-", "uS"}], "+", "\[Beta]S"}], ")"}], " ", 
           RowBox[{"(", 
            RowBox[{
             RowBox[{"uS", " ", 
              RowBox[{"(", 
               RowBox[{
                SubscriptBox["\[Tau]", "1"], "-", 
                SubscriptBox["\[Tau]C", "1"]}], ")"}]}], "+", 
             RowBox[{
              SubscriptBox["\[Tau]C", "1"], " ", 
              RowBox[{"(", 
               RowBox[{"\[Beta]S", "+", 
                SubscriptBox["\[Omega]", "1"]}], ")"}]}]}], ")"}]}], 
          RowBox[{
           SuperscriptBox["\[Beta]S", "2"], " ", 
           SubscriptBox["\[Omega]", "1"], " ", 
           RowBox[{"(", 
            RowBox[{"aS", "+", "\[Beta]S", "+", 
             SubscriptBox["\[Omega]", "1"]}], ")"}]}]]}], "-", 
        FractionBox[
         RowBox[{
          RowBox[{"(", 
           RowBox[{
            RowBox[{"-", "uS"}], "+", "\[Beta]S"}], ")"}], " ", 
          RowBox[{"(", 
           RowBox[{
            RowBox[{"uS", " ", 
             RowBox[{"(", 
              RowBox[{
               SubscriptBox["\[Tau]", "1"], "-", 
               SubscriptBox["\[Tau]C", "1"]}], ")"}]}], "+", 
            RowBox[{
             SubscriptBox["\[Tau]C", "1"], " ", 
             RowBox[{"(", 
              RowBox[{"\[Beta]S", "+", 
               SubscriptBox["\[Omega]", "1"]}], ")"}]}]}], ")"}]}], 
         RowBox[{"\[Beta]S", " ", 
          SubscriptBox["\[Omega]", "1"], " ", 
          RowBox[{"(", 
           RowBox[{"aS", "+", "\[Beta]S", "+", 
            SubscriptBox["\[Omega]", "1"]}], ")"}]}]], "-", 
        FractionBox[
         RowBox[{"aS", " ", "uS", " ", 
          SubscriptBox["N", "1"], " ", 
          RowBox[{"(", 
           RowBox[{
            RowBox[{"uS", " ", 
             RowBox[{"(", 
              RowBox[{
               SubscriptBox["\[Tau]", "1"], "-", 
               SubscriptBox["\[Tau]C", "1"]}], ")"}]}], "+", 
            RowBox[{
             SubscriptBox["\[Tau]C", "1"], " ", 
             RowBox[{"(", 
              RowBox[{"\[Beta]S", "+", 
               SubscriptBox["\[Omega]", "1"]}], ")"}]}]}], ")"}]}], 
         RowBox[{
          SuperscriptBox["\[Beta]S", "2"], " ", 
          SubscriptBox["\[Omega]", "1"], " ", 
          RowBox[{"(", 
           RowBox[{"aS", "+", "\[Beta]S", "+", 
            SubscriptBox["\[Omega]", "1"]}], ")"}]}]], "-", 
        FractionBox[
         RowBox[{"aS", " ", "uS", " ", 
          SubscriptBox["N", "2"], " ", 
          RowBox[{"(", 
           RowBox[{
            RowBox[{"uS", " ", 
             RowBox[{"(", 
              RowBox[{
               SubscriptBox["\[Tau]", "2"], "-", 
               SubscriptBox["\[Tau]C", "2"]}], ")"}]}], "+", 
            RowBox[{
             SubscriptBox["\[Tau]C", "2"], " ", 
             RowBox[{"(", 
              RowBox[{"\[Beta]S", "+", 
               SubscriptBox["\[Omega]", "2"]}], ")"}]}]}], ")"}]}], 
         RowBox[{
          SuperscriptBox["\[Beta]S", "2"], " ", 
          SubscriptBox["\[Omega]", "2"], " ", 
          RowBox[{"(", 
           RowBox[{"aS", "+", "\[Beta]S", "+", 
            SubscriptBox["\[Omega]", "2"]}], ")"}]}]], "-", 
        FractionBox[
         RowBox[{"aS", " ", "uS", " ", 
          SubscriptBox["N", "3"], " ", 
          RowBox[{"(", 
           RowBox[{
            RowBox[{"uS", " ", 
             RowBox[{"(", 
              RowBox[{
               SubscriptBox["\[Tau]", "3"], "-", 
               SubscriptBox["\[Tau]C", "3"]}], ")"}]}], "+", 
            RowBox[{
             SubscriptBox["\[Tau]C", "3"], " ", 
             RowBox[{"(", 
              RowBox[{"\[Beta]S", "+", 
               SubscriptBox["\[Omega]", "3"]}], ")"}]}]}], ")"}]}], 
         RowBox[{
          SuperscriptBox["\[Beta]S", "2"], " ", 
          SubscriptBox["\[Omega]", "3"], " ", 
          RowBox[{"(", 
           RowBox[{"aS", "+", "\[Beta]S", "+", 
            SubscriptBox["\[Omega]", "3"]}], ")"}]}]]}], ")"}]}]}]}], ",", 
   RowBox[{
    SubscriptBox["YS", "2"], "\[Rule]", 
    RowBox[{
     RowBox[{
      RowBox[{"(", 
       RowBox[{"1", "-", 
        FractionBox["uS", "\[Beta]S"]}], ")"}], " ", 
      SubscriptBox["N", "2"]}], "+", 
     RowBox[{
      SubscriptBox["N", "2"], " ", 
      RowBox[{"(", 
       RowBox[{
        RowBox[{"-", 
         FractionBox[
          RowBox[{"aS", " ", "uS", " ", 
           SubscriptBox["N", "1"], " ", 
           RowBox[{"(", 
            RowBox[{
             RowBox[{"uS", " ", 
              RowBox[{"(", 
               RowBox[{
                SubscriptBox["\[Tau]", "1"], "-", 
                SubscriptBox["\[Tau]C", "1"]}], ")"}]}], "+", 
             RowBox[{
              SubscriptBox["\[Tau]C", "1"], " ", 
              RowBox[{"(", 
               RowBox[{"\[Beta]S", "+", 
                SubscriptBox["\[Omega]", "1"]}], ")"}]}]}], ")"}]}], 
          RowBox[{
           SuperscriptBox["\[Beta]S", "2"], " ", 
           SubscriptBox["\[Omega]", "1"], " ", 
           RowBox[{"(", 
            RowBox[{"aS", "+", "\[Beta]S", "+", 
             SubscriptBox["\[Omega]", "1"]}], ")"}]}]]}], "-", 
        FractionBox[
         RowBox[{"aS", " ", 
          RowBox[{"(", 
           RowBox[{
            RowBox[{"-", "uS"}], "+", "\[Beta]S"}], ")"}], " ", 
          RowBox[{"(", 
           RowBox[{
            RowBox[{"uS", " ", 
             RowBox[{"(", 
              RowBox[{
               SubscriptBox["\[Tau]", "2"], "-", 
               SubscriptBox["\[Tau]C", "2"]}], ")"}]}], "+", 
            RowBox[{
             SubscriptBox["\[Tau]C", "2"], " ", 
             RowBox[{"(", 
              RowBox[{"\[Beta]S", "+", 
               SubscriptBox["\[Omega]", "2"]}], ")"}]}]}], ")"}]}], 
         RowBox[{
          SuperscriptBox["\[Beta]S", "2"], " ", 
          SubscriptBox["\[Omega]", "2"], " ", 
          RowBox[{"(", 
           RowBox[{"aS", "+", "\[Beta]S", "+", 
            SubscriptBox["\[Omega]", "2"]}], ")"}]}]], "-", 
        FractionBox[
         RowBox[{
          RowBox[{"(", 
           RowBox[{
            RowBox[{"-", "uS"}], "+", "\[Beta]S"}], ")"}], " ", 
          RowBox[{"(", 
           RowBox[{
            RowBox[{"uS", " ", 
             RowBox[{"(", 
              RowBox[{
               SubscriptBox["\[Tau]", "2"], "-", 
               SubscriptBox["\[Tau]C", "2"]}], ")"}]}], "+", 
            RowBox[{
             SubscriptBox["\[Tau]C", "2"], " ", 
             RowBox[{"(", 
              RowBox[{"\[Beta]S", "+", 
               SubscriptBox["\[Omega]", "2"]}], ")"}]}]}], ")"}]}], 
         RowBox[{"\[Beta]S", " ", 
          SubscriptBox["\[Omega]", "2"], " ", 
          RowBox[{"(", 
           RowBox[{"aS", "+", "\[Beta]S", "+", 
            SubscriptBox["\[Omega]", "2"]}], ")"}]}]], "-", 
        FractionBox[
         RowBox[{"aS", " ", "uS", " ", 
          SubscriptBox["N", "2"], " ", 
          RowBox[{"(", 
           RowBox[{
            RowBox[{"uS", " ", 
             RowBox[{"(", 
              RowBox[{
               SubscriptBox["\[Tau]", "2"], "-", 
               SubscriptBox["\[Tau]C", "2"]}], ")"}]}], "+", 
            RowBox[{
             SubscriptBox["\[Tau]C", "2"], " ", 
             RowBox[{"(", 
              RowBox[{"\[Beta]S", "+", 
               SubscriptBox["\[Omega]", "2"]}], ")"}]}]}], ")"}]}], 
         RowBox[{
          SuperscriptBox["\[Beta]S", "2"], " ", 
          SubscriptBox["\[Omega]", "2"], " ", 
          RowBox[{"(", 
           RowBox[{"aS", "+", "\[Beta]S", "+", 
            SubscriptBox["\[Omega]", "2"]}], ")"}]}]], "-", 
        FractionBox[
         RowBox[{"aS", " ", "uS", " ", 
          SubscriptBox["N", "3"], " ", 
          RowBox[{"(", 
           RowBox[{
            RowBox[{"uS", " ", 
             RowBox[{"(", 
              RowBox[{
               SubscriptBox["\[Tau]", "3"], "-", 
               SubscriptBox["\[Tau]C", "3"]}], ")"}]}], "+", 
            RowBox[{
             SubscriptBox["\[Tau]C", "3"], " ", 
             RowBox[{"(", 
              RowBox[{"\[Beta]S", "+", 
               SubscriptBox["\[Omega]", "3"]}], ")"}]}]}], ")"}]}], 
         RowBox[{
          SuperscriptBox["\[Beta]S", "2"], " ", 
          SubscriptBox["\[Omega]", "3"], " ", 
          RowBox[{"(", 
           RowBox[{"aS", "+", "\[Beta]S", "+", 
            SubscriptBox["\[Omega]", "3"]}], ")"}]}]]}], ")"}]}]}]}], ",", 
   RowBox[{
    SubscriptBox["YS", "3"], "\[Rule]", 
    RowBox[{
     RowBox[{
      RowBox[{"(", 
       RowBox[{"1", "-", 
        FractionBox["uS", "\[Beta]S"]}], ")"}], " ", 
      SubscriptBox["N", "3"]}], "+", 
     RowBox[{
      SubscriptBox["N", "3"], " ", 
      RowBox[{"(", 
       RowBox[{
        RowBox[{"-", 
         FractionBox[
          RowBox[{"aS", " ", "uS", " ", 
           SubscriptBox["N", "1"], " ", 
           RowBox[{"(", 
            RowBox[{
             RowBox[{"uS", " ", 
              RowBox[{"(", 
               RowBox[{
                SubscriptBox["\[Tau]", "1"], "-", 
                SubscriptBox["\[Tau]C", "1"]}], ")"}]}], "+", 
             RowBox[{
              SubscriptBox["\[Tau]C", "1"], " ", 
              RowBox[{"(", 
               RowBox[{"\[Beta]S", "+", 
                SubscriptBox["\[Omega]", "1"]}], ")"}]}]}], ")"}]}], 
          RowBox[{
           SuperscriptBox["\[Beta]S", "2"], " ", 
           SubscriptBox["\[Omega]", "1"], " ", 
           RowBox[{"(", 
            RowBox[{"aS", "+", "\[Beta]S", "+", 
             SubscriptBox["\[Omega]", "1"]}], ")"}]}]]}], "-", 
        FractionBox[
         RowBox[{"aS", " ", "uS", " ", 
          SubscriptBox["N", "2"], " ", 
          RowBox[{"(", 
           RowBox[{
            RowBox[{"uS", " ", 
             RowBox[{"(", 
              RowBox[{
               SubscriptBox["\[Tau]", "2"], "-", 
               SubscriptBox["\[Tau]C", "2"]}], ")"}]}], "+", 
            RowBox[{
             SubscriptBox["\[Tau]C", "2"], " ", 
             RowBox[{"(", 
              RowBox[{"\[Beta]S", "+", 
               SubscriptBox["\[Omega]", "2"]}], ")"}]}]}], ")"}]}], 
         RowBox[{
          SuperscriptBox["\[Beta]S", "2"], " ", 
          SubscriptBox["\[Omega]", "2"], " ", 
          RowBox[{"(", 
           RowBox[{"aS", "+", "\[Beta]S", "+", 
            SubscriptBox["\[Omega]", "2"]}], ")"}]}]], "-", 
        FractionBox[
         RowBox[{"aS", " ", 
          RowBox[{"(", 
           RowBox[{
            RowBox[{"-", "uS"}], "+", "\[Beta]S"}], ")"}], " ", 
          RowBox[{"(", 
           RowBox[{
            RowBox[{"uS", " ", 
             RowBox[{"(", 
              RowBox[{
               SubscriptBox["\[Tau]", "3"], "-", 
               SubscriptBox["\[Tau]C", "3"]}], ")"}]}], "+", 
            RowBox[{
             SubscriptBox["\[Tau]C", "3"], " ", 
             RowBox[{"(", 
              RowBox[{"\[Beta]S", "+", 
               SubscriptBox["\[Omega]", "3"]}], ")"}]}]}], ")"}]}], 
         RowBox[{
          SuperscriptBox["\[Beta]S", "2"], " ", 
          SubscriptBox["\[Omega]", "3"], " ", 
          RowBox[{"(", 
           RowBox[{"aS", "+", "\[Beta]S", "+", 
            SubscriptBox["\[Omega]", "3"]}], ")"}]}]], "-", 
        FractionBox[
         RowBox[{
          RowBox[{"(", 
           RowBox[{
            RowBox[{"-", "uS"}], "+", "\[Beta]S"}], ")"}], " ", 
          RowBox[{"(", 
           RowBox[{
            RowBox[{"uS", " ", 
             RowBox[{"(", 
              RowBox[{
               SubscriptBox["\[Tau]", "3"], "-", 
               SubscriptBox["\[Tau]C", "3"]}], ")"}]}], "+", 
            RowBox[{
             SubscriptBox["\[Tau]C", "3"], " ", 
             RowBox[{"(", 
              RowBox[{"\[Beta]S", "+", 
               SubscriptBox["\[Omega]", "3"]}], ")"}]}]}], ")"}]}], 
         RowBox[{"\[Beta]S", " ", 
          SubscriptBox["\[Omega]", "3"], " ", 
          RowBox[{"(", 
           RowBox[{"aS", "+", "\[Beta]S", "+", 
            SubscriptBox["\[Omega]", "3"]}], ")"}]}]], "-", 
        FractionBox[
         RowBox[{"aS", " ", "uS", " ", 
          SubscriptBox["N", "3"], " ", 
          RowBox[{"(", 
           RowBox[{
            RowBox[{"uS", " ", 
             RowBox[{"(", 
              RowBox[{
               SubscriptBox["\[Tau]", "3"], "-", 
               SubscriptBox["\[Tau]C", "3"]}], ")"}]}], "+", 
            RowBox[{
             SubscriptBox["\[Tau]C", "3"], " ", 
             RowBox[{"(", 
              RowBox[{"\[Beta]S", "+", 
               SubscriptBox["\[Omega]", "3"]}], ")"}]}]}], ")"}]}], 
         RowBox[{
          SuperscriptBox["\[Beta]S", "2"], " ", 
          SubscriptBox["\[Omega]", "3"], " ", 
          RowBox[{"(", 
           RowBox[{"aS", "+", "\[Beta]S", "+", 
            SubscriptBox["\[Omega]", "3"]}], ")"}]}]]}], ")"}]}]}]}], ",", 
   RowBox[{
    SubscriptBox["TS", "1"], "\[Rule]", 
    FractionBox[
     RowBox[{
      RowBox[{"(", 
       RowBox[{
        RowBox[{"-", "uS"}], "+", "\[Beta]S"}], ")"}], " ", 
      SubscriptBox["N", "1"], " ", 
      RowBox[{"(", 
       RowBox[{
        RowBox[{"uS", " ", 
         RowBox[{"(", 
          RowBox[{
           SubscriptBox["\[Tau]", "1"], "-", 
           SubscriptBox["\[Tau]C", "1"]}], ")"}]}], "+", 
        RowBox[{
         SubscriptBox["\[Tau]C", "1"], " ", 
         RowBox[{"(", 
          RowBox[{"\[Beta]S", "+", 
           SubscriptBox["\[Omega]", "1"]}], ")"}]}]}], ")"}]}], 
     RowBox[{"\[Beta]S", " ", 
      SubscriptBox["\[Omega]", "1"], " ", 
      RowBox[{"(", 
       RowBox[{"aS", "+", "\[Beta]S", "+", 
        SubscriptBox["\[Omega]", "1"]}], ")"}]}]]}], ",", 
   RowBox[{
    SubscriptBox["TS", "2"], "\[Rule]", 
    FractionBox[
     RowBox[{
      RowBox[{"(", 
       RowBox[{
        RowBox[{"-", "uS"}], "+", "\[Beta]S"}], ")"}], " ", 
      SubscriptBox["N", "2"], " ", 
      RowBox[{"(", 
       RowBox[{
        RowBox[{"uS", " ", 
         RowBox[{"(", 
          RowBox[{
           SubscriptBox["\[Tau]", "2"], "-", 
           SubscriptBox["\[Tau]C", "2"]}], ")"}]}], "+", 
        RowBox[{
         SubscriptBox["\[Tau]C", "2"], " ", 
         RowBox[{"(", 
          RowBox[{"\[Beta]S", "+", 
           SubscriptBox["\[Omega]", "2"]}], ")"}]}]}], ")"}]}], 
     RowBox[{"\[Beta]S", " ", 
      SubscriptBox["\[Omega]", "2"], " ", 
      RowBox[{"(", 
       RowBox[{"aS", "+", "\[Beta]S", "+", 
        SubscriptBox["\[Omega]", "2"]}], ")"}]}]]}], ",", 
   RowBox[{
    SubscriptBox["TS", "3"], "\[Rule]", 
    FractionBox[
     RowBox[{
      RowBox[{"(", 
       RowBox[{
        RowBox[{"-", "uS"}], "+", "\[Beta]S"}], ")"}], " ", 
      SubscriptBox["N", "3"], " ", 
      RowBox[{"(", 
       RowBox[{
        RowBox[{"uS", " ", 
         RowBox[{"(", 
          RowBox[{
           SubscriptBox["\[Tau]", "3"], "-", 
           SubscriptBox["\[Tau]C", "3"]}], ")"}]}], "+", 
        RowBox[{
         SubscriptBox["\[Tau]C", "3"], " ", 
         RowBox[{"(", 
          RowBox[{"\[Beta]S", "+", 
           SubscriptBox["\[Omega]", "3"]}], ")"}]}]}], ")"}]}], 
     RowBox[{"\[Beta]S", " ", 
      SubscriptBox["\[Omega]", "3"], " ", 
      RowBox[{"(", 
       RowBox[{"aS", "+", "\[Beta]S", "+", 
        SubscriptBox["\[Omega]", "3"]}], ")"}]}]]}]}], "}"}]], "Output",
 CellChangeTimes->{{3.709639447889413*^9, 3.709639483487769*^9}, {
   3.709639574288303*^9, 3.7096395830140057`*^9}, 3.7098788275237713`*^9, 
   3.7098806260402603`*^9, 3.709881538823579*^9, 3.7099010408303833`*^9, 
   3.709960114691346*^9, 3.710054128300699*^9, 3.710069536182796*^9, 
   3.710085750483303*^9, 3.710133399832387*^9, 3.710564346867241*^9, 
   3.7106549208336163`*^9, 3.710736340978547*^9, 3.710823390321391*^9, 
   3.71108511722924*^9, 3.711180269807727*^9, 3.7112561408532553`*^9, 
   3.7116971567312603`*^9, 3.711790776473571*^9, 3.711871614375774*^9, 
   3.711956401156734*^9, 3.71203817125168*^9, 3.7166177439077663`*^9, 
   3.716641210489564*^9, 3.7172334149925537`*^9, 3.717318011834236*^9, 
   3.717478210857419*^9, 3.7229464666094627`*^9, 3.722948865730604*^9, 
   3.723960073219874*^9, 3.724487751590328*^9, 3.729939967842506*^9, 
   3.7317314660335608`*^9, 3.731834921640255*^9, 3.733812858905583*^9, 
   3.7351777253212223`*^9, 3.735899947170401*^9}]
}, Open  ]]
}, Closed]]
}, Open  ]],

Cell[CellGroupData[{

Cell["Invasion analysis", "Subsection",
 CellChangeTimes->{{3.6434501090592203`*^9, 3.643450110362939*^9}, {
   3.6514101692451267`*^9, 3.651410197533043*^9}, {3.651496455664604*^9, 
   3.65149645750325*^9}, 3.651931321400258*^9, {3.654585035895515*^9, 
   3.654585037398295*^9}, {3.661263610913458*^9, 3.661263614101882*^9}}],

Cell[CellGroupData[{

Cell["0. Define the invasion matrices", "Subsubsection",
 CellChangeTimes->{{3.661264882173851*^9, 3.6612648821749163`*^9}, 
   3.661601564168509*^9, {3.6957377722029953`*^9, 3.695737772249688*^9}, 
   3.695738055278668*^9, {3.69573823733379*^9, 3.695738238164937*^9}, {
   3.6959885539566803`*^9, 3.69598855413951*^9}, {3.709629725653878*^9, 
   3.709629731579465*^9}}],

Cell[CellGroupData[{

Cell[BoxData[
 RowBox[{
  RowBox[{"simpleeq", "[", 
   RowBox[{"[", 
    RowBox[{
     RowBox[{"{", 
      RowBox[{
       RowBox[{"Range", "[", 
        RowBox[{
         RowBox[{"(", 
          RowBox[{
           RowBox[{"3", "nstate"}], "+", "1"}], ")"}], ",", 
         RowBox[{"4", "nstate"}]}], "]"}], ",", 
       RowBox[{"Range", "[", 
        RowBox[{
         RowBox[{"(", 
          RowBox[{
           RowBox[{"5", "nstate"}], "+", "1"}], ")"}], ",", 
         RowBox[{"6", "nstate"}]}], "]"}]}], "}"}], "//", "Flatten"}], "]"}], 
   "]"}], "//", "MatrixForm"}]], "Input",
 CellChangeTimes->{{3.709376894664734*^9, 3.709376896261002*^9}}],

Cell[BoxData[
 TagBox[
  RowBox[{"(", "\[NoBreak]", 
   TagBox[GridBox[{
      {
       RowBox[{
        RowBox[{
         RowBox[{"-", 
          SubscriptBox["uR", "1"]}], " ", 
         SubscriptBox["YR", "1"]}], "+", 
        RowBox[{
         SubscriptBox["X", "1"], " ", 
         RowBox[{"(", 
          RowBox[{
           SubscriptBox["TR", "1"], "+", 
           SubscriptBox["YR", "1"]}], ")"}], " ", 
         SubscriptBox["\[Beta]R", 
          RowBox[{"1", "\[Rule]", "1"}]]}], "+", 
        RowBox[{
         SubscriptBox["X", "1"], " ", 
         RowBox[{"(", 
          RowBox[{
           SubscriptBox["TR", "2"], "+", 
           SubscriptBox["YR", "2"]}], ")"}], " ", 
         SubscriptBox["\[Beta]R", 
          RowBox[{"2", "\[Rule]", "1"}]]}], "+", 
        RowBox[{
         SubscriptBox["X", "1"], " ", 
         RowBox[{"(", 
          RowBox[{
           SubscriptBox["TR", "3"], "+", 
           SubscriptBox["YR", "3"]}], ")"}], " ", 
         SubscriptBox["\[Beta]R", 
          RowBox[{"3", "\[Rule]", "1"}]]}], "-", 
        RowBox[{
         SubscriptBox["YR", "1"], " ", 
         SubscriptBox["\[Tau]C", "1"]}], "+", 
        RowBox[{
         SubscriptBox["TR", "1"], " ", 
         SubscriptBox["\[Omega]", "1"]}]}]},
      {
       RowBox[{
        RowBox[{
         RowBox[{"-", 
          SubscriptBox["uR", "2"]}], " ", 
         SubscriptBox["YR", "2"]}], "+", 
        RowBox[{
         SubscriptBox["X", "2"], " ", 
         RowBox[{"(", 
          RowBox[{
           SubscriptBox["TR", "1"], "+", 
           SubscriptBox["YR", "1"]}], ")"}], " ", 
         SubscriptBox["\[Beta]R", 
          RowBox[{"1", "\[Rule]", "2"}]]}], "+", 
        RowBox[{
         SubscriptBox["X", "2"], " ", 
         RowBox[{"(", 
          RowBox[{
           SubscriptBox["TR", "2"], "+", 
           SubscriptBox["YR", "2"]}], ")"}], " ", 
         SubscriptBox["\[Beta]R", 
          RowBox[{"2", "\[Rule]", "2"}]]}], "+", 
        RowBox[{
         SubscriptBox["X", "2"], " ", 
         RowBox[{"(", 
          RowBox[{
           SubscriptBox["TR", "3"], "+", 
           SubscriptBox["YR", "3"]}], ")"}], " ", 
         SubscriptBox["\[Beta]R", 
          RowBox[{"3", "\[Rule]", "2"}]]}], "-", 
        RowBox[{
         SubscriptBox["YR", "2"], " ", 
         SubscriptBox["\[Tau]C", "2"]}], "+", 
        RowBox[{
         SubscriptBox["TR", "2"], " ", 
         SubscriptBox["\[Omega]", "2"]}]}]},
      {
       RowBox[{
        RowBox[{
         RowBox[{"-", 
          SubscriptBox["uR", "3"]}], " ", 
         SubscriptBox["YR", "3"]}], "+", 
        RowBox[{
         SubscriptBox["X", "3"], " ", 
         RowBox[{"(", 
          RowBox[{
           SubscriptBox["TR", "1"], "+", 
           SubscriptBox["YR", "1"]}], ")"}], " ", 
         SubscriptBox["\[Beta]R", 
          RowBox[{"1", "\[Rule]", "3"}]]}], "+", 
        RowBox[{
         SubscriptBox["X", "3"], " ", 
         RowBox[{"(", 
          RowBox[{
           SubscriptBox["TR", "2"], "+", 
           SubscriptBox["YR", "2"]}], ")"}], " ", 
         SubscriptBox["\[Beta]R", 
          RowBox[{"2", "\[Rule]", "3"}]]}], "+", 
        RowBox[{
         SubscriptBox["X", "3"], " ", 
         RowBox[{"(", 
          RowBox[{
           SubscriptBox["TR", "3"], "+", 
           SubscriptBox["YR", "3"]}], ")"}], " ", 
         SubscriptBox["\[Beta]R", 
          RowBox[{"3", "\[Rule]", "3"}]]}], "-", 
        RowBox[{
         SubscriptBox["YR", "3"], " ", 
         SubscriptBox["\[Tau]C", "3"]}], "+", 
        RowBox[{
         SubscriptBox["TR", "3"], " ", 
         SubscriptBox["\[Omega]", "3"]}]}]},
      {
       RowBox[{
        RowBox[{
         SubscriptBox["TR", "1"], " ", 
         RowBox[{"(", 
          RowBox[{
           RowBox[{"-", "aR"}], "-", 
           SubscriptBox["uR", "1"]}], ")"}]}], "+", 
        RowBox[{
         SubscriptBox["XT", "1"], " ", 
         RowBox[{"(", 
          RowBox[{
           SubscriptBox["TR", "1"], "+", 
           SubscriptBox["YR", "1"]}], ")"}], " ", 
         SubscriptBox["\[Beta]R", 
          RowBox[{"1", "\[Rule]", "1"}]]}], "+", 
        RowBox[{
         SubscriptBox["XT", "1"], " ", 
         RowBox[{"(", 
          RowBox[{
           SubscriptBox["TR", "2"], "+", 
           SubscriptBox["YR", "2"]}], ")"}], " ", 
         SubscriptBox["\[Beta]R", 
          RowBox[{"2", "\[Rule]", "1"}]]}], "+", 
        RowBox[{
         SubscriptBox["XT", "1"], " ", 
         RowBox[{"(", 
          RowBox[{
           SubscriptBox["TR", "3"], "+", 
           SubscriptBox["YR", "3"]}], ")"}], " ", 
         SubscriptBox["\[Beta]R", 
          RowBox[{"3", "\[Rule]", "1"}]]}], "+", 
        RowBox[{
         SubscriptBox["YR", "1"], " ", 
         SubscriptBox["\[Tau]C", "1"]}], "-", 
        RowBox[{
         SubscriptBox["TR", "1"], " ", 
         SubscriptBox["\[Omega]", "1"]}]}]},
      {
       RowBox[{
        RowBox[{
         SubscriptBox["TR", "2"], " ", 
         RowBox[{"(", 
          RowBox[{
           RowBox[{"-", "aR"}], "-", 
           SubscriptBox["uR", "2"]}], ")"}]}], "+", 
        RowBox[{
         SubscriptBox["XT", "2"], " ", 
         RowBox[{"(", 
          RowBox[{
           SubscriptBox["TR", "1"], "+", 
           SubscriptBox["YR", "1"]}], ")"}], " ", 
         SubscriptBox["\[Beta]R", 
          RowBox[{"1", "\[Rule]", "2"}]]}], "+", 
        RowBox[{
         SubscriptBox["XT", "2"], " ", 
         RowBox[{"(", 
          RowBox[{
           SubscriptBox["TR", "2"], "+", 
           SubscriptBox["YR", "2"]}], ")"}], " ", 
         SubscriptBox["\[Beta]R", 
          RowBox[{"2", "\[Rule]", "2"}]]}], "+", 
        RowBox[{
         SubscriptBox["XT", "2"], " ", 
         RowBox[{"(", 
          RowBox[{
           SubscriptBox["TR", "3"], "+", 
           SubscriptBox["YR", "3"]}], ")"}], " ", 
         SubscriptBox["\[Beta]R", 
          RowBox[{"3", "\[Rule]", "2"}]]}], "+", 
        RowBox[{
         SubscriptBox["YR", "2"], " ", 
         SubscriptBox["\[Tau]C", "2"]}], "-", 
        RowBox[{
         SubscriptBox["TR", "2"], " ", 
         SubscriptBox["\[Omega]", "2"]}]}]},
      {
       RowBox[{
        RowBox[{
         SubscriptBox["TR", "3"], " ", 
         RowBox[{"(", 
          RowBox[{
           RowBox[{"-", "aR"}], "-", 
           SubscriptBox["uR", "3"]}], ")"}]}], "+", 
        RowBox[{
         SubscriptBox["XT", "3"], " ", 
         RowBox[{"(", 
          RowBox[{
           SubscriptBox["TR", "1"], "+", 
           SubscriptBox["YR", "1"]}], ")"}], " ", 
         SubscriptBox["\[Beta]R", 
          RowBox[{"1", "\[Rule]", "3"}]]}], "+", 
        RowBox[{
         SubscriptBox["XT", "3"], " ", 
         RowBox[{"(", 
          RowBox[{
           SubscriptBox["TR", "2"], "+", 
           SubscriptBox["YR", "2"]}], ")"}], " ", 
         SubscriptBox["\[Beta]R", 
          RowBox[{"2", "\[Rule]", "3"}]]}], "+", 
        RowBox[{
         SubscriptBox["XT", "3"], " ", 
         RowBox[{"(", 
          RowBox[{
           SubscriptBox["TR", "3"], "+", 
           SubscriptBox["YR", "3"]}], ")"}], " ", 
         SubscriptBox["\[Beta]R", 
          RowBox[{"3", "\[Rule]", "3"}]]}], "+", 
        RowBox[{
         SubscriptBox["YR", "3"], " ", 
         SubscriptBox["\[Tau]C", "3"]}], "-", 
        RowBox[{
         SubscriptBox["TR", "3"], " ", 
         SubscriptBox["\[Omega]", "3"]}]}]}
     },
     GridBoxAlignment->{
      "Columns" -> {{Center}}, "ColumnsIndexed" -> {}, "Rows" -> {{Baseline}},
        "RowsIndexed" -> {}},
     GridBoxSpacings->{"Columns" -> {
         Offset[0.27999999999999997`], {
          Offset[0.5599999999999999]}, 
         Offset[0.27999999999999997`]}, "ColumnsIndexed" -> {}, "Rows" -> {
         Offset[0.2], {
          Offset[0.4]}, 
         Offset[0.2]}, "RowsIndexed" -> {}}],
    Column], "\[NoBreak]", ")"}],
  Function[BoxForm`e$, 
   MatrixForm[BoxForm`e$]]]], "Output",
 CellChangeTimes->{
  3.709376896674185*^9, {3.709629735514834*^9, 3.709629752843869*^9}, 
   3.709878827612167*^9, 3.709881538915268*^9, 3.7099601147408733`*^9, 
   3.710054128396167*^9, 3.710069536261202*^9, 3.710085750540079*^9, 
   3.7101333999166613`*^9, 3.710564346935932*^9, 3.710654920914859*^9, 
   3.7107363410525923`*^9, 3.710823390363655*^9, 3.7110851172868223`*^9, 
   3.711180269879071*^9, 3.711256140917033*^9, 3.711697156809312*^9, 
   3.711790776558848*^9, 3.711871614433268*^9, 3.711956401225968*^9, 
   3.7120381713230247`*^9, 3.716617743984439*^9, 3.7166412105417147`*^9, 
   3.717233415059786*^9, 3.717318011929227*^9, 3.717478210928562*^9, 
   3.722946466676762*^9, 3.722948865917194*^9, 3.723960073306909*^9, 
   3.7244877517005863`*^9, 3.729939967908787*^9, 3.731731466170072*^9, 
   3.7318349217261972`*^9, 3.733812858992041*^9, 3.735177725464726*^9, 
   3.7358999472226954`*^9}]
}, Open  ]],

Cell[CellGroupData[{

Cell[BoxData[{
 RowBox[{
  RowBox[{
   RowBox[{"block11", "=", 
    RowBox[{"Table", "[", 
     RowBox[{
      RowBox[{
       SubscriptBox["X", "i"], 
       SubscriptBox["\[Beta]R", 
        RowBox[{"j", "\[Rule]", "i"}]]}], ",", 
      RowBox[{"{", 
       RowBox[{"i", ",", "1", ",", "nstate"}], "}"}], ",", 
      RowBox[{"{", 
       RowBox[{"j", ",", "1", ",", "nstate"}], "}"}]}], "]"}]}], ";", 
   RowBox[{"block22", "=", 
    RowBox[{"Table", "[", 
     RowBox[{
      RowBox[{
       SubscriptBox["XT", "i"], 
       SubscriptBox["\[Beta]R", 
        RowBox[{"j", "\[Rule]", "i"}]]}], ",", 
      RowBox[{"{", 
       RowBox[{"i", ",", "1", ",", "nstate"}], "}"}], ",", 
      RowBox[{"{", 
       RowBox[{"j", ",", "1", ",", "nstate"}], "}"}]}], "]"}]}], ";", 
   RowBox[{"block12", "=", 
    RowBox[{
     RowBox[{"Table", "[", 
      RowBox[{
       RowBox[{
        SubscriptBox["X", "i"], 
        SubscriptBox["\[Beta]R", 
         RowBox[{"j", "\[Rule]", "i"}]]}], ",", 
       RowBox[{"{", 
        RowBox[{"i", ",", "1", ",", "nstate"}], "}"}], ",", 
       RowBox[{"{", 
        RowBox[{"j", ",", "1", ",", "nstate"}], "}"}]}], "]"}], "+", 
     RowBox[{"DiagonalMatrix", "[", 
      RowBox[{"Table", "[", 
       RowBox[{
        SubscriptBox["\[Omega]", "i"], ",", 
        RowBox[{"{", 
         RowBox[{"i", ",", "nstate"}], "}"}]}], "]"}], "]"}]}]}], ";", 
   RowBox[{"block21", "=", 
    RowBox[{
     RowBox[{"Table", "[", 
      RowBox[{
       RowBox[{
        SubscriptBox["XT", "i"], 
        SubscriptBox["\[Beta]R", 
         RowBox[{"j", "\[Rule]", "i"}]]}], ",", 
       RowBox[{"{", 
        RowBox[{"i", ",", "1", ",", "nstate"}], "}"}], ",", 
       RowBox[{"{", 
        RowBox[{"j", ",", "1", ",", "nstate"}], "}"}]}], "]"}], "+", 
     RowBox[{"DiagonalMatrix", "[", 
      RowBox[{"Table", "[", 
       RowBox[{
        SubscriptBox["\[Tau]C", "i"], ",", 
        RowBox[{"{", 
         RowBox[{"i", ",", "nstate"}], "}"}]}], "]"}], "]"}]}]}], ";"}], 
  "\[IndentingNewLine]"}], "\[IndentingNewLine]", 
 RowBox[{
  RowBox[{"FR", "=", 
   RowBox[{"ArrayFlatten", "[", 
    RowBox[{"{", 
     RowBox[{
      RowBox[{"{", 
       RowBox[{"block11", ",", "block12"}], "}"}], ",", 
      RowBox[{"{", 
       RowBox[{"block21", ",", "block22"}], "}"}]}], "}"}], "]"}]}], 
  ";"}], "\[IndentingNewLine]", 
 RowBox[{
  RowBox[{
   RowBox[{"VR", "=", 
    RowBox[{"DiagonalMatrix", "[", 
     RowBox[{
      RowBox[{"{", 
       RowBox[{
        RowBox[{"Table", "[", 
         RowBox[{
          RowBox[{
           SubscriptBox["uR", "i"], "+", 
           SubscriptBox["\[Tau]C", "i"]}], ",", 
          RowBox[{"{", 
           RowBox[{"i", ",", "nstate"}], "}"}]}], "]"}], ",", 
        RowBox[{"Table", "[", 
         RowBox[{
          RowBox[{
           SubscriptBox["uR", "i"], "+", "aR", "+", 
           SubscriptBox["\[Omega]", "i"]}], ",", 
          RowBox[{"{", 
           RowBox[{"i", ",", "nstate"}], "}"}]}], "]"}]}], "}"}], "//", 
      "Flatten"}], "]"}]}], ";"}], "\[IndentingNewLine]", 
  "\[IndentingNewLine]", 
  RowBox[{"(*", " ", 
   RowBox[{
   "this", " ", "is", " ", "indeed", " ", "equivalent", " ", "to", " ", "the",
     " ", "above", " ", "equations"}], " ", "*)"}]}], "\[IndentingNewLine]", 
 RowBox[{
  RowBox[{
   RowBox[{
    RowBox[{"(", 
     RowBox[{"FR", "-", "VR"}], ")"}], ".", 
    RowBox[{"(", 
     RowBox[{
      RowBox[{"{", 
       RowBox[{
        RowBox[{"Table", "[", 
         RowBox[{
          SubscriptBox["YR", "i"], ",", 
          RowBox[{"{", 
           RowBox[{"i", ",", "nstate"}], "}"}]}], "]"}], ",", 
        RowBox[{"Table", "[", 
         RowBox[{
          SubscriptBox["TR", "i"], ",", 
          RowBox[{"{", 
           RowBox[{"i", ",", "nstate"}], "}"}]}], "]"}]}], "}"}], "//", 
      "Flatten"}], ")"}]}], "-", 
   RowBox[{"simpleeq", "[", 
    RowBox[{"[", 
     RowBox[{
      RowBox[{"{", 
       RowBox[{
        RowBox[{"Range", "[", 
         RowBox[{
          RowBox[{"(", 
           RowBox[{
            RowBox[{"3", "nstate"}], "+", "1"}], ")"}], ",", 
          RowBox[{"4", "nstate"}]}], "]"}], ",", 
        RowBox[{"Range", "[", 
         RowBox[{
          RowBox[{"(", 
           RowBox[{
            RowBox[{"5", "nstate"}], "+", "1"}], ")"}], ",", 
          RowBox[{"6", "nstate"}]}], "]"}]}], "}"}], "//", "Flatten"}], "]"}],
     "]"}]}], "//", "Simplify"}]}], "Input",
 CellChangeTimes->{{3.7093757195104103`*^9, 3.7093757350961437`*^9}, 
   3.709376580950363*^9, {3.709376918951509*^9, 3.709376919446136*^9}, 
   3.7093769739050627`*^9}],

Cell[BoxData[
 RowBox[{"{", 
  RowBox[{"0", ",", "0", ",", "0", ",", "0", ",", "0", ",", "0"}], 
  "}"}]], "Output",
 CellChangeTimes->{{3.709375730040224*^9, 3.7093757354756937`*^9}, 
   3.709376582160626*^9, 3.709376928133762*^9, 3.7093769752946787`*^9, {
   3.709629737434256*^9, 3.709629752984967*^9}, 3.709878827674801*^9, 
   3.709881538972415*^9, 3.709960114779922*^9, 3.7100541284225388`*^9, 
   3.710069536327094*^9, 3.710085750574123*^9, 3.7101333999544*^9, 
   3.7105643470052967`*^9, 3.710654920988497*^9, 3.71073634109651*^9, 
   3.710823390417513*^9, 3.7110851173375072`*^9, 3.7111802699441223`*^9, 
   3.711256140966202*^9, 3.711697156855425*^9, 3.7117907766090107`*^9, 
   3.711871614487706*^9, 3.711956401274981*^9, 3.712038171392231*^9, 
   3.716617744035781*^9, 3.716641210579734*^9, 3.717233415121409*^9, 
   3.717318011998013*^9, 3.717478210979677*^9, 3.722946466726748*^9, 
   3.722948866014477*^9, 3.723960073375387*^9, 3.724487751766961*^9, 
   3.729939967960225*^9, 3.731731466209861*^9, 3.731834921792481*^9, 
   3.7338128590597763`*^9, 3.735177725546262*^9, 3.735899947283908*^9}]
}, Open  ]],

Cell[CellGroupData[{

Cell[BoxData[{
 RowBox[{
  RowBox[{
   RowBox[{"block11S", "=", 
    RowBox[{"Table", "[", 
     RowBox[{
      RowBox[{
       SubscriptBox["X", "i"], 
       SubscriptBox["\[Beta]S", 
        RowBox[{"j", "\[Rule]", "i"}]]}], ",", 
      RowBox[{"{", 
       RowBox[{"i", ",", "1", ",", "nstate"}], "}"}], ",", 
      RowBox[{"{", 
       RowBox[{"j", ",", "1", ",", "nstate"}], "}"}]}], "]"}]}], ";", 
   RowBox[{"block22S", "=", 
    RowBox[{"Table", "[", 
     RowBox[{
      RowBox[{
       SubscriptBox["XT", "i"], 
       SubscriptBox["\[Beta]S", 
        RowBox[{"j", "\[Rule]", "i"}]]}], ",", 
      RowBox[{"{", 
       RowBox[{"i", ",", "1", ",", "nstate"}], "}"}], ",", 
      RowBox[{"{", 
       RowBox[{"j", ",", "1", ",", "nstate"}], "}"}]}], "]"}]}], ";", 
   RowBox[{"block12S", "=", 
    RowBox[{
     RowBox[{"Table", "[", 
      RowBox[{
       RowBox[{
        SubscriptBox["X", "i"], 
        SubscriptBox["\[Beta]S", 
         RowBox[{"j", "\[Rule]", "i"}]]}], ",", 
       RowBox[{"{", 
        RowBox[{"i", ",", "1", ",", "nstate"}], "}"}], ",", 
       RowBox[{"{", 
        RowBox[{"j", ",", "1", ",", "nstate"}], "}"}]}], "]"}], "+", 
     RowBox[{"DiagonalMatrix", "[", 
      RowBox[{"Table", "[", 
       RowBox[{
        SubscriptBox["\[Omega]", "i"], ",", 
        RowBox[{"{", 
         RowBox[{"i", ",", "nstate"}], "}"}]}], "]"}], "]"}]}]}], ";", 
   RowBox[{"block21S", "=", 
    RowBox[{
     RowBox[{"Table", "[", 
      RowBox[{
       RowBox[{
        SubscriptBox["XT", "i"], 
        SubscriptBox["\[Beta]S", 
         RowBox[{"j", "\[Rule]", "i"}]]}], ",", 
       RowBox[{"{", 
        RowBox[{"i", ",", "1", ",", "nstate"}], "}"}], ",", 
       RowBox[{"{", 
        RowBox[{"j", ",", "1", ",", "nstate"}], "}"}]}], "]"}], "+", 
     RowBox[{"DiagonalMatrix", "[", 
      RowBox[{"Table", "[", 
       RowBox[{
        SubscriptBox["\[Tau]C", "i"], ",", 
        RowBox[{"{", 
         RowBox[{"i", ",", "nstate"}], "}"}]}], "]"}], "]"}]}]}], ";"}], 
  "\[IndentingNewLine]"}], "\[IndentingNewLine]", 
 RowBox[{
  RowBox[{"FS", "=", 
   RowBox[{"ArrayFlatten", "[", 
    RowBox[{"{", 
     RowBox[{
      RowBox[{"{", 
       RowBox[{"block11S", ",", "block12S"}], "}"}], ",", 
      RowBox[{"{", 
       RowBox[{"block21S", ",", "block22S"}], "}"}]}], "}"}], "]"}]}], 
  ";"}], "\[IndentingNewLine]", 
 RowBox[{
  RowBox[{
   RowBox[{"VS", "=", 
    RowBox[{"DiagonalMatrix", "[", 
     RowBox[{
      RowBox[{"{", 
       RowBox[{
        RowBox[{"Table", "[", 
         RowBox[{
          RowBox[{
           SubscriptBox["uS", "i"], "+", 
           SubscriptBox["\[Tau]C", "i"]}], ",", 
          RowBox[{"{", 
           RowBox[{"i", ",", "nstate"}], "}"}]}], "]"}], ",", 
        RowBox[{"Table", "[", 
         RowBox[{
          RowBox[{
           SubscriptBox["uS", "i"], "+", "aS", "+", 
           SubscriptBox["\[Omega]", "i"]}], ",", 
          RowBox[{"{", 
           RowBox[{"i", ",", "nstate"}], "}"}]}], "]"}]}], "}"}], "//", 
      "Flatten"}], "]"}]}], ";"}], "\[IndentingNewLine]", 
  "\[IndentingNewLine]", 
  RowBox[{"(*", " ", 
   RowBox[{
   "this", " ", "is", " ", "indeed", " ", "equivalent", " ", "to", " ", "the",
     " ", "above", " ", "equations"}], " ", "*)"}]}], "\[IndentingNewLine]", 
 RowBox[{
  RowBox[{
   RowBox[{
    RowBox[{"(", 
     RowBox[{"FS", "-", "VS"}], ")"}], ".", 
    RowBox[{"(", 
     RowBox[{
      RowBox[{"{", 
       RowBox[{
        RowBox[{"Table", "[", 
         RowBox[{
          SubscriptBox["YS", "i"], ",", 
          RowBox[{"{", 
           RowBox[{"i", ",", "nstate"}], "}"}]}], "]"}], ",", 
        RowBox[{"Table", "[", 
         RowBox[{
          SubscriptBox["TS", "i"], ",", 
          RowBox[{"{", 
           RowBox[{"i", ",", "nstate"}], "}"}]}], "]"}]}], "}"}], "//", 
      "Flatten"}], ")"}]}], "-", 
   RowBox[{"simpleeq", "[", 
    RowBox[{"[", 
     RowBox[{
      RowBox[{"{", 
       RowBox[{
        RowBox[{"Range", "[", 
         RowBox[{
          RowBox[{"(", 
           RowBox[{
            RowBox[{"2", "nstate"}], "+", "1"}], ")"}], ",", 
          RowBox[{"3", "nstate"}]}], "]"}], ",", 
        RowBox[{"Range", "[", 
         RowBox[{
          RowBox[{"(", 
           RowBox[{
            RowBox[{"4", "nstate"}], "+", "1"}], ")"}], ",", 
          RowBox[{"5", "nstate"}]}], "]"}]}], "}"}], "//", "Flatten"}], "]"}],
     "]"}]}], "//", "Simplify"}]}], "Input",
 CellChangeTimes->{{3.709906517125493*^9, 3.709906569316094*^9}}],

Cell[BoxData[
 RowBox[{"{", 
  RowBox[{"0", ",", "0", ",", "0", ",", "0", ",", "0", ",", "0"}], 
  "}"}]], "Output",
 CellChangeTimes->{3.709906569670329*^9, 3.709960114828629*^9, 
  3.710054128453381*^9, 3.710069536384166*^9, 3.710085750608876*^9, 
  3.710133399981113*^9, 3.710564347071856*^9, 3.7106549210653763`*^9, 
  3.710736341147812*^9, 3.710823390484432*^9, 3.7110851173864813`*^9, 
  3.71118026998981*^9, 3.711256141023734*^9, 3.711697156913206*^9, 
  3.711790776675631*^9, 3.711871614554359*^9, 3.711956401308288*^9, 
  3.712038171470868*^9, 3.716617744088269*^9, 3.716641210637045*^9, 
  3.717233415198554*^9, 3.7173180120536547`*^9, 3.717478211055079*^9, 
  3.7229464667771883`*^9, 3.722948866176271*^9, 3.723960073436166*^9, 
  3.724487751840519*^9, 3.7299399680091677`*^9, 3.731731466267489*^9, 
  3.731834921846854*^9, 3.733812859126157*^9, 3.735177725608683*^9, 
  3.735899947345797*^9}]
}, Open  ]]
}, Closed]],

Cell[CellGroupData[{

Cell["1. No inter - class mixing", "Subsubsection",
 CellChangeTimes->{{3.661264882173851*^9, 3.6612648821749163`*^9}, 
   3.661601564168509*^9, {3.6957377722029953`*^9, 3.695737772249688*^9}, 
   3.695738055278668*^9, {3.69573823733379*^9, 3.695738238164937*^9}, {
   3.6959885539566803`*^9, 3.69598855413951*^9}, {3.709897174398699*^9, 
   3.7098971855549507`*^9}, {3.710069421852563*^9, 3.7100694224234943`*^9}, {
   3.7229451161219177`*^9, 3.722945116509354*^9}}],

Cell[CellGroupData[{

Cell[BoxData[
 RowBox[{
  RowBox[{"simpleeq", "[", 
   RowBox[{"[", 
    RowBox[{
     RowBox[{"{", 
      RowBox[{
       RowBox[{"Range", "[", 
        RowBox[{
         RowBox[{"(", 
          RowBox[{
           RowBox[{"3", "nstate"}], "+", "1"}], ")"}], ",", 
         RowBox[{"4", "nstate"}]}], "]"}], ",", 
       RowBox[{"Range", "[", 
        RowBox[{
         RowBox[{"(", 
          RowBox[{
           RowBox[{"5", "nstate"}], "+", "1"}], ")"}], ",", 
         RowBox[{"6", "nstate"}]}], "]"}]}], "}"}], "//", "Flatten"}], "]"}], 
   "]"}], "//", "MatrixForm"}]], "Input",
 CellChangeTimes->{{3.709376894664734*^9, 3.709376896261002*^9}}],

Cell[BoxData[
 TagBox[
  RowBox[{"(", "\[NoBreak]", 
   TagBox[GridBox[{
      {
       RowBox[{
        RowBox[{
         RowBox[{"-", 
          SubscriptBox["uR", "1"]}], " ", 
         SubscriptBox["YR", "1"]}], "+", 
        RowBox[{
         SubscriptBox["X", "1"], " ", 
         RowBox[{"(", 
          RowBox[{
           SubscriptBox["TR", "1"], "+", 
           SubscriptBox["YR", "1"]}], ")"}], " ", 
         SubscriptBox["\[Beta]R", 
          RowBox[{"1", "\[Rule]", "1"}]]}], "+", 
        RowBox[{
         SubscriptBox["X", "1"], " ", 
         RowBox[{"(", 
          RowBox[{
           SubscriptBox["TR", "2"], "+", 
           SubscriptBox["YR", "2"]}], ")"}], " ", 
         SubscriptBox["\[Beta]R", 
          RowBox[{"2", "\[Rule]", "1"}]]}], "+", 
        RowBox[{
         SubscriptBox["X", "1"], " ", 
         RowBox[{"(", 
          RowBox[{
           SubscriptBox["TR", "3"], "+", 
           SubscriptBox["YR", "3"]}], ")"}], " ", 
         SubscriptBox["\[Beta]R", 
          RowBox[{"3", "\[Rule]", "1"}]]}], "-", 
        RowBox[{
         SubscriptBox["YR", "1"], " ", 
         SubscriptBox["\[Tau]C", "1"]}], "+", 
        RowBox[{
         SubscriptBox["TR", "1"], " ", 
         SubscriptBox["\[Omega]", "1"]}]}]},
      {
       RowBox[{
        RowBox[{
         RowBox[{"-", 
          SubscriptBox["uR", "2"]}], " ", 
         SubscriptBox["YR", "2"]}], "+", 
        RowBox[{
         SubscriptBox["X", "2"], " ", 
         RowBox[{"(", 
          RowBox[{
           SubscriptBox["TR", "1"], "+", 
           SubscriptBox["YR", "1"]}], ")"}], " ", 
         SubscriptBox["\[Beta]R", 
          RowBox[{"1", "\[Rule]", "2"}]]}], "+", 
        RowBox[{
         SubscriptBox["X", "2"], " ", 
         RowBox[{"(", 
          RowBox[{
           SubscriptBox["TR", "2"], "+", 
           SubscriptBox["YR", "2"]}], ")"}], " ", 
         SubscriptBox["\[Beta]R", 
          RowBox[{"2", "\[Rule]", "2"}]]}], "+", 
        RowBox[{
         SubscriptBox["X", "2"], " ", 
         RowBox[{"(", 
          RowBox[{
           SubscriptBox["TR", "3"], "+", 
           SubscriptBox["YR", "3"]}], ")"}], " ", 
         SubscriptBox["\[Beta]R", 
          RowBox[{"3", "\[Rule]", "2"}]]}], "-", 
        RowBox[{
         SubscriptBox["YR", "2"], " ", 
         SubscriptBox["\[Tau]C", "2"]}], "+", 
        RowBox[{
         SubscriptBox["TR", "2"], " ", 
         SubscriptBox["\[Omega]", "2"]}]}]},
      {
       RowBox[{
        RowBox[{
         RowBox[{"-", 
          SubscriptBox["uR", "3"]}], " ", 
         SubscriptBox["YR", "3"]}], "+", 
        RowBox[{
         SubscriptBox["X", "3"], " ", 
         RowBox[{"(", 
          RowBox[{
           SubscriptBox["TR", "1"], "+", 
           SubscriptBox["YR", "1"]}], ")"}], " ", 
         SubscriptBox["\[Beta]R", 
          RowBox[{"1", "\[Rule]", "3"}]]}], "+", 
        RowBox[{
         SubscriptBox["X", "3"], " ", 
         RowBox[{"(", 
          RowBox[{
           SubscriptBox["TR", "2"], "+", 
           SubscriptBox["YR", "2"]}], ")"}], " ", 
         SubscriptBox["\[Beta]R", 
          RowBox[{"2", "\[Rule]", "3"}]]}], "+", 
        RowBox[{
         SubscriptBox["X", "3"], " ", 
         RowBox[{"(", 
          RowBox[{
           SubscriptBox["TR", "3"], "+", 
           SubscriptBox["YR", "3"]}], ")"}], " ", 
         SubscriptBox["\[Beta]R", 
          RowBox[{"3", "\[Rule]", "3"}]]}], "-", 
        RowBox[{
         SubscriptBox["YR", "3"], " ", 
         SubscriptBox["\[Tau]C", "3"]}], "+", 
        RowBox[{
         SubscriptBox["TR", "3"], " ", 
         SubscriptBox["\[Omega]", "3"]}]}]},
      {
       RowBox[{
        RowBox[{
         SubscriptBox["TR", "1"], " ", 
         RowBox[{"(", 
          RowBox[{
           RowBox[{"-", "aR"}], "-", 
           SubscriptBox["uR", "1"]}], ")"}]}], "+", 
        RowBox[{
         SubscriptBox["XT", "1"], " ", 
         RowBox[{"(", 
          RowBox[{
           SubscriptBox["TR", "1"], "+", 
           SubscriptBox["YR", "1"]}], ")"}], " ", 
         SubscriptBox["\[Beta]R", 
          RowBox[{"1", "\[Rule]", "1"}]]}], "+", 
        RowBox[{
         SubscriptBox["XT", "1"], " ", 
         RowBox[{"(", 
          RowBox[{
           SubscriptBox["TR", "2"], "+", 
           SubscriptBox["YR", "2"]}], ")"}], " ", 
         SubscriptBox["\[Beta]R", 
          RowBox[{"2", "\[Rule]", "1"}]]}], "+", 
        RowBox[{
         SubscriptBox["XT", "1"], " ", 
         RowBox[{"(", 
          RowBox[{
           SubscriptBox["TR", "3"], "+", 
           SubscriptBox["YR", "3"]}], ")"}], " ", 
         SubscriptBox["\[Beta]R", 
          RowBox[{"3", "\[Rule]", "1"}]]}], "+", 
        RowBox[{
         SubscriptBox["YR", "1"], " ", 
         SubscriptBox["\[Tau]C", "1"]}], "-", 
        RowBox[{
         SubscriptBox["TR", "1"], " ", 
         SubscriptBox["\[Omega]", "1"]}]}]},
      {
       RowBox[{
        RowBox[{
         SubscriptBox["TR", "2"], " ", 
         RowBox[{"(", 
          RowBox[{
           RowBox[{"-", "aR"}], "-", 
           SubscriptBox["uR", "2"]}], ")"}]}], "+", 
        RowBox[{
         SubscriptBox["XT", "2"], " ", 
         RowBox[{"(", 
          RowBox[{
           SubscriptBox["TR", "1"], "+", 
           SubscriptBox["YR", "1"]}], ")"}], " ", 
         SubscriptBox["\[Beta]R", 
          RowBox[{"1", "\[Rule]", "2"}]]}], "+", 
        RowBox[{
         SubscriptBox["XT", "2"], " ", 
         RowBox[{"(", 
          RowBox[{
           SubscriptBox["TR", "2"], "+", 
           SubscriptBox["YR", "2"]}], ")"}], " ", 
         SubscriptBox["\[Beta]R", 
          RowBox[{"2", "\[Rule]", "2"}]]}], "+", 
        RowBox[{
         SubscriptBox["XT", "2"], " ", 
         RowBox[{"(", 
          RowBox[{
           SubscriptBox["TR", "3"], "+", 
           SubscriptBox["YR", "3"]}], ")"}], " ", 
         SubscriptBox["\[Beta]R", 
          RowBox[{"3", "\[Rule]", "2"}]]}], "+", 
        RowBox[{
         SubscriptBox["YR", "2"], " ", 
         SubscriptBox["\[Tau]C", "2"]}], "-", 
        RowBox[{
         SubscriptBox["TR", "2"], " ", 
         SubscriptBox["\[Omega]", "2"]}]}]},
      {
       RowBox[{
        RowBox[{
         SubscriptBox["TR", "3"], " ", 
         RowBox[{"(", 
          RowBox[{
           RowBox[{"-", "aR"}], "-", 
           SubscriptBox["uR", "3"]}], ")"}]}], "+", 
        RowBox[{
         SubscriptBox["XT", "3"], " ", 
         RowBox[{"(", 
          RowBox[{
           SubscriptBox["TR", "1"], "+", 
           SubscriptBox["YR", "1"]}], ")"}], " ", 
         SubscriptBox["\[Beta]R", 
          RowBox[{"1", "\[Rule]", "3"}]]}], "+", 
        RowBox[{
         SubscriptBox["XT", "3"], " ", 
         RowBox[{"(", 
          RowBox[{
           SubscriptBox["TR", "2"], "+", 
           SubscriptBox["YR", "2"]}], ")"}], " ", 
         SubscriptBox["\[Beta]R", 
          RowBox[{"2", "\[Rule]", "3"}]]}], "+", 
        RowBox[{
         SubscriptBox["XT", "3"], " ", 
         RowBox[{"(", 
          RowBox[{
           SubscriptBox["TR", "3"], "+", 
           SubscriptBox["YR", "3"]}], ")"}], " ", 
         SubscriptBox["\[Beta]R", 
          RowBox[{"3", "\[Rule]", "3"}]]}], "+", 
        RowBox[{
         SubscriptBox["YR", "3"], " ", 
         SubscriptBox["\[Tau]C", "3"]}], "-", 
        RowBox[{
         SubscriptBox["TR", "3"], " ", 
         SubscriptBox["\[Omega]", "3"]}]}]}
     },
     GridBoxAlignment->{
      "Columns" -> {{Center}}, "ColumnsIndexed" -> {}, "Rows" -> {{Baseline}},
        "RowsIndexed" -> {}},
     GridBoxSpacings->{"Columns" -> {
         Offset[0.27999999999999997`], {
          Offset[0.5599999999999999]}, 
         Offset[0.27999999999999997`]}, "ColumnsIndexed" -> {}, "Rows" -> {
         Offset[0.2], {
          Offset[0.4]}, 
         Offset[0.2]}, "RowsIndexed" -> {}}],
    Column], "\[NoBreak]", ")"}],
  Function[BoxForm`e$, 
   MatrixForm[BoxForm`e$]]]], "Output",
 CellChangeTimes->{3.709376896674185*^9, 3.709629767798697*^9, 
  3.709878827718316*^9, 3.7098815390411587`*^9, 3.709960114883997*^9, 
  3.7100541284817677`*^9, 3.710069536439684*^9, 3.710085750644751*^9, 
  3.71013340001396*^9, 3.710564347134009*^9, 3.710654921132697*^9, 
  3.710736341197247*^9, 3.710823390554715*^9, 3.711085117436247*^9, 
  3.7111802700549097`*^9, 3.7112561410849733`*^9, 3.71169715697344*^9, 
  3.7117907767443523`*^9, 3.711871614620681*^9, 3.711956401357903*^9, 
  3.712038171537415*^9, 3.716617744127337*^9, 3.7166412106954517`*^9, 
  3.7172334152501583`*^9, 3.7173180121024523`*^9, 3.7174782111118393`*^9, 
  3.7229464668266563`*^9, 3.722948866497793*^9, 3.723960073507484*^9, 
  3.724487751913747*^9, 3.729939968064226*^9, 3.731731466315918*^9, 
  3.731834921914763*^9, 3.733812859191676*^9, 3.735177725674412*^9, 
  3.7358999474056*^9}]
}, Open  ]],

Cell[CellGroupData[{

Cell[BoxData[{
 RowBox[{"anal\[Lambda]R0", "=", 
  RowBox[{"Assuming", "[", 
   RowBox[{
    RowBox[{"{", 
     RowBox[{
      RowBox[{"aR", ">", "0"}], ",", 
      RowBox[{
       SubscriptBox["\[Beta]R", 
        RowBox[{"1", "\[Rule]", "1"}]], ">", "0"}], ",", 
      RowBox[{
       SubscriptBox["\[Tau]", "1"], ">", "0"}], ",", 
      RowBox[{
       SubscriptBox["\[Tau]C", "1"], ">", "0"}], ",", 
      RowBox[{
       SubscriptBox["\[Omega]", "1"], ">", "0"}], ",", 
      RowBox[{
       SubscriptBox["N", "1"], ">", "0"}], ",", 
      RowBox[{
       SubscriptBox["X", "1"], ">", "0"}], ",", 
      RowBox[{
       SubscriptBox["XT", "1"], ">", "0"}]}], "}"}], ",", 
    RowBox[{
     RowBox[{
      RowBox[{"(", 
       RowBox[{
        RowBox[{
         RowBox[{"(", 
          RowBox[{"FR", "-", "VR"}], ")"}], "/.", "nointermixing"}], "//", 
        "Eigenvalues"}], ")"}], "[", 
      RowBox[{"[", "2", "]"}], "]"}], "//", "FullSimplify"}]}], 
   "]"}]}], "\[IndentingNewLine]", 
 RowBox[{
  RowBox[{
   RowBox[{"Assuming", "[", 
    RowBox[{
     RowBox[{"{", 
      RowBox[{
       RowBox[{"aR", ">", "0"}], ",", 
       RowBox[{
        SubscriptBox["\[Beta]R", 
         RowBox[{"1", "\[Rule]", "1"}]], ">", "0"}], ",", 
       RowBox[{
        SubscriptBox["\[Tau]", "1"], ">", "0"}], ",", 
       RowBox[{
        SubscriptBox["\[Tau]C", "1"], ">", "0"}], ",", 
       RowBox[{
        SubscriptBox["\[Omega]", "1"], ">", "0"}], ",", 
       RowBox[{
        SubscriptBox["N", "1"], ">", "0"}], ",", 
       RowBox[{
        SubscriptBox["X", "1"], ">", "0"}], ",", 
       RowBox[{
        SubscriptBox["XT", "1"], ">", "0"}]}], "}"}], ",", 
     RowBox[{"anal\[Lambda]R0", "/.", 
      RowBox[{"aR", "\[Rule]", "0"}]}]}], "]"}], "//", "FullSimplify"}], 
  "\[IndentingNewLine]"}], "\[IndentingNewLine]", 
 RowBox[{"anal\[Lambda]R0", "=", 
  RowBox[{"Assuming", "[", 
   RowBox[{
    RowBox[{"{", 
     RowBox[{
      RowBox[{"aR", ">", "0"}], ",", 
      RowBox[{
       SubscriptBox["\[Beta]R", 
        RowBox[{"1", "\[Rule]", "1"}]], ">", "0"}], ",", 
      RowBox[{
       SubscriptBox["\[Tau]", "1"], ">", "0"}], ",", 
      RowBox[{
       SubscriptBox["\[Tau]C", "1"], ">", "0"}], ",", 
      RowBox[{
       SubscriptBox["\[Omega]", "1"], ">", "0"}], ",", 
      RowBox[{
       SubscriptBox["N", "1"], ">", "0"}], ",", 
      RowBox[{
       SubscriptBox["X", "1"], ">", "0"}], ",", 
      RowBox[{
       SubscriptBox["XT", "1"], ">", "0"}]}], "}"}], ",", 
    RowBox[{
     RowBox[{
      RowBox[{"(", 
       RowBox[{
        RowBox[{"Series", "[", 
         RowBox[{
          RowBox[{"anal\[Lambda]R0", "/.", 
           RowBox[{"{", 
            RowBox[{
             RowBox[{
              SubscriptBox["XT", "1"], "\[Rule]", 
              RowBox[{"\[Epsilon]", " ", 
               SubscriptBox["XT", "1"]}]}], ",", 
             RowBox[{
              SubscriptBox["\[Tau]", "1"], "\[Rule]", 
              RowBox[{"\[Epsilon]", " ", 
               SubscriptBox["\[Tau]", "1"]}]}], ",", 
             RowBox[{
              SubscriptBox["\[Tau]C", "1"], "\[Rule]", 
              RowBox[{"\[Epsilon]", " ", 
               SubscriptBox["\[Tau]C", "1"]}]}]}], "}"}]}], ",", 
          RowBox[{"{", 
           RowBox[{"\[Epsilon]", ",", "0", ",", "1"}], "}"}]}], "]"}], "//", 
        "Normal"}], ")"}], "/.", 
      RowBox[{"\[Epsilon]", "\[Rule]", "1"}]}], "//", "FullSimplify"}]}], 
   "]"}]}], "\[IndentingNewLine]", 
 RowBox[{"anal\[Lambda]S0", "=", 
  RowBox[{"anal\[Lambda]R0", "/.", "RtoS3"}]}]}], "Input",
 CellChangeTimes->{{3.6616016428852262`*^9, 3.661601647285676*^9}, {
   3.661604518290155*^9, 3.661604519679862*^9}, {3.6616046533383503`*^9, 
   3.661604653745767*^9}, {3.6957253335795403`*^9, 3.695725356636051*^9}, {
   3.6957326443771152`*^9, 3.6957326469694967`*^9}, {3.69573288820971*^9, 
   3.695732889473259*^9}, {3.695733028312437*^9, 3.695733052982271*^9}, {
   3.695734593699133*^9, 3.695734607681477*^9}, {3.695737609348935*^9, 
   3.6957376675112877`*^9}, {3.695737703377496*^9, 3.695737703921245*^9}, {
   3.695737847408361*^9, 3.6957378474776506`*^9}, {3.695737883986285*^9, 
   3.6957379322562027`*^9}, {3.695738096590678*^9, 3.695738097470025*^9}, {
   3.696145950896201*^9, 3.696145965926646*^9}, {3.709376983809312*^9, 
   3.7093770458410387`*^9}, {3.709377195090877*^9, 3.709377195329616*^9}, {
   3.709377274111665*^9, 3.709377297775173*^9}, {3.709377341109357*^9, 
   3.709377464364427*^9}, {3.709377604859932*^9, 3.7093776495596027`*^9}, {
   3.7093780934676943`*^9, 3.709378099390635*^9}, {3.710586417398608*^9, 
   3.7105864257408524`*^9}, 3.710657628134734*^9}],

Cell[BoxData[
 RowBox[{
  FractionBox["1", "2"], " ", 
  RowBox[{"(", 
   RowBox[{
    RowBox[{"-", "aR"}], "-", 
    RowBox[{"2", " ", 
     SubscriptBox["uR", "1"]}], "+", 
    RowBox[{
     RowBox[{"(", 
      RowBox[{
       SubscriptBox["X", "1"], "+", 
       SubscriptBox["XT", "1"]}], ")"}], " ", 
     SubscriptBox["\[Beta]R", 
      RowBox[{"1", "\[Rule]", "1"}]]}], "-", 
    SubscriptBox["\[Tau]C", "1"], "-", 
    SubscriptBox["\[Omega]", "1"], "+", 
    SqrtBox[
     RowBox[{
      RowBox[{
       SubsuperscriptBox["X", "1", "2"], " ", 
       SubsuperscriptBox["\[Beta]R", 
        RowBox[{"1", "\[Rule]", "1"}], "2"]}], "+", 
      SuperscriptBox[
       RowBox[{"(", 
        RowBox[{
         RowBox[{"-", "aR"}], "+", 
         RowBox[{
          SubscriptBox["XT", "1"], " ", 
          SubscriptBox["\[Beta]R", 
           RowBox[{"1", "\[Rule]", "1"}]]}], "+", 
         SubscriptBox["\[Tau]C", "1"]}], ")"}], "2"], "+", 
      RowBox[{"2", " ", 
       RowBox[{"(", 
        RowBox[{"aR", "+", 
         RowBox[{
          SubscriptBox["XT", "1"], " ", 
          SubscriptBox["\[Beta]R", 
           RowBox[{"1", "\[Rule]", "1"}]]}], "+", 
         SubscriptBox["\[Tau]C", "1"]}], ")"}], " ", 
       SubscriptBox["\[Omega]", "1"]}], "+", 
      SubsuperscriptBox["\[Omega]", "1", "2"], "+", 
      RowBox[{"2", " ", 
       SubscriptBox["X", "1"], " ", 
       SubscriptBox["\[Beta]R", 
        RowBox[{"1", "\[Rule]", "1"}]], " ", 
       RowBox[{"(", 
        RowBox[{"aR", "+", 
         RowBox[{
          SubscriptBox["XT", "1"], " ", 
          SubscriptBox["\[Beta]R", 
           RowBox[{"1", "\[Rule]", "1"}]]}], "+", 
         SubscriptBox["\[Tau]C", "1"], "+", 
         SubscriptBox["\[Omega]", "1"]}], ")"}]}]}]]}], ")"}]}]], "Output",
 CellChangeTimes->CompressedData["
1:eJxTTMoPSmVkYGBQA+JvU64cE1782tFGIm9lH5D+1L3DlWMJkJZeOYMTSNtk
NX7TB9LrHpvciwXSMvd9UlKBtOuTH365QPrfR6XJLUB6xeHO/2FLgbT0ruOJ
QPpqhY9lM5AOXGzW0wKknW7e+rUKSHM//FF9FUj3pd1wD1322nFZ37O9zUB6
97sLJ1cA6RV7Dis0LH/tuCvF6fpaIH2r77//VSD92zdp2z8gnXp5xmK1Fa8d
HcO0Dz3a8NpR6V+t+TsgfSxJOJF/02vHsgtb11sAaaPSSS/agHS+VtOXL3te
O1oW1Cl8A9I7/MMfPt4H9M8c7c6n+187NueYHvA+9dpRp7+scdvZ147m9zNY
XwJplaSp59ddBNp7+5G955XXjvtY5jxdefW1IwAEc7Fs
  "]],

Cell[BoxData[
 RowBox[{
  FractionBox["1", "2"], " ", 
  RowBox[{"(", 
   RowBox[{
    RowBox[{
     RowBox[{"-", "2"}], " ", 
     SubscriptBox["uR", "1"]}], "+", 
    RowBox[{
     RowBox[{"(", 
      RowBox[{
       SubscriptBox["X", "1"], "+", 
       SubscriptBox["XT", "1"]}], ")"}], " ", 
     SubscriptBox["\[Beta]R", 
      RowBox[{"1", "\[Rule]", "1"}]]}], "-", 
    SubscriptBox["\[Tau]C", "1"], "-", 
    SubscriptBox["\[Omega]", "1"], "+", 
    SqrtBox[
     SuperscriptBox[
      RowBox[{"(", 
       RowBox[{
        RowBox[{
         RowBox[{"(", 
          RowBox[{
           SubscriptBox["X", "1"], "+", 
           SubscriptBox["XT", "1"]}], ")"}], " ", 
         SubscriptBox["\[Beta]R", 
          RowBox[{"1", "\[Rule]", "1"}]]}], "+", 
        SubscriptBox["\[Tau]C", "1"], "+", 
        SubscriptBox["\[Omega]", "1"]}], ")"}], "2"]]}], ")"}]}]], "Output",
 CellChangeTimes->CompressedData["
1:eJxTTMoPSmVkYGBQA+JvU64cE1782tFGIm9lH5D+1L3DlWMJkJZeOYMTSNtk
NX7TB9LrHpvciwXSMvd9UlKBtOuTH365QPrfR6XJLUB6xeHO/2FLgbT0ruOJ
QPpqhY9lM5AOXGzW0wKknW7e+rUKSHM//FF9FUj3pd1wD1322nFZ37O9zUB6
97sLJ1cA6RV7Dis0LH/tuCvF6fpaIH2r77//VSD92zdp2z8gnXp5xmK1Fa8d
HcO0Dz3a8NpR6V+t+TsgfSxJOJF/02vHsgtb11sAaaPSSS/agHS+VtOXL3te
O1oW1Cl8A9I7/MMfPt4H9M8c7c6n+187NueYHvA+9dpRp7+scdvZ147m9zNY
XwJplaSp59ddBNp7+5G955XXjncMVj1defW1IwAG67HE
  "]],

Cell[BoxData[
 RowBox[{
  RowBox[{"-", 
   SubscriptBox["uR", "1"]}], "+", 
  RowBox[{
   RowBox[{"(", 
    RowBox[{
     SubscriptBox["X", "1"], "+", 
     SubscriptBox["XT", "1"]}], ")"}], " ", 
   SubscriptBox["\[Beta]R", 
    RowBox[{"1", "\[Rule]", "1"}]]}], "-", 
  FractionBox[
   RowBox[{"aR", " ", 
    RowBox[{"(", 
     RowBox[{
      RowBox[{
       SubscriptBox["XT", "1"], " ", 
       SubscriptBox["\[Beta]R", 
        RowBox[{"1", "\[Rule]", "1"}]]}], "+", 
      SubscriptBox["\[Tau]C", "1"]}], ")"}]}], 
   RowBox[{"aR", "+", 
    RowBox[{
     SubscriptBox["X", "1"], " ", 
     SubscriptBox["\[Beta]R", 
      RowBox[{"1", "\[Rule]", "1"}]]}], "+", 
    SubscriptBox["\[Omega]", "1"]}]]}]], "Output",
 CellChangeTimes->CompressedData["
1:eJxTTMoPSmVkYGBQA+JvU64cE1782tFGIm9lH5D+1L3DlWMJkJZeOYMTSNtk
NX7TB9LrHpvciwXSMvd9UlKBtOuTH365QPrfR6XJLUB6xeHO/2FLgbT0ruOJ
QPpqhY9lM5AOXGzW0wKknW7e+rUKSHM//FF9FUj3pd1wD1322nFZ37O9zUB6
97sLJ1cA6RV7Dis0LH/tuCvF6fpaIH2r77//VSD92zdp2z8gnXp5xmK1Fa8d
HcO0Dz3a8NpR6V+t+TsgfSxJOJF/02vHsgtb11sAaaPSSS/agHS+VtOXL3te
O1oW1Cl8A9I7/MMfPt4H9M8c7c6n+187NueYHvA+9dpRp7+scdvZ147m9zNY
XwJplaSp59ddBNp7+5G955XXjmLTNj9defW1IwADu7Ft
  "]],

Cell[BoxData[
 RowBox[{
  RowBox[{"-", 
   SubscriptBox["uS", "1"]}], "+", 
  RowBox[{
   RowBox[{"(", 
    RowBox[{
     SubscriptBox["X", "1"], "+", 
     SubscriptBox["XT", "1"]}], ")"}], " ", 
   SubscriptBox["\[Beta]S", 
    RowBox[{"1", "\[Rule]", "1"}]]}], "-", 
  FractionBox[
   RowBox[{"aS", " ", 
    RowBox[{"(", 
     RowBox[{
      RowBox[{
       SubscriptBox["XT", "1"], " ", 
       SubscriptBox["\[Beta]S", 
        RowBox[{"1", "\[Rule]", "1"}]]}], "+", 
      SubscriptBox["\[Tau]C", "1"]}], ")"}]}], 
   RowBox[{"aS", "+", 
    RowBox[{
     SubscriptBox["X", "1"], " ", 
     SubscriptBox["\[Beta]S", 
      RowBox[{"1", "\[Rule]", "1"}]]}], "+", 
    SubscriptBox["\[Omega]", "1"]}]]}]], "Output",
 CellChangeTimes->CompressedData["
1:eJxTTMoPSmVkYGBQA+JvU64cE1782tFGIm9lH5D+1L3DlWMJkJZeOYMTSNtk
NX7TB9LrHpvciwXSMvd9UlKBtOuTH365QPrfR6XJLUB6xeHO/2FLgbT0ruOJ
QPpqhY9lM5AOXGzW0wKknW7e+rUKSHM//FF9FUj3pd1wD1322nFZ37O9zUB6
97sLJ1cA6RV7Dis0LH/tuCvF6fpaIH2r77//VSD92zdp2z8gnXp5xmK1Fa8d
HcO0Dz3a8NpR6V+t+TsgfSxJOJF/02vHsgtb11sAaaPSSS/agHS+VtOXL3te
O1oW1Cl8A9I7/MMfPt4H9M8c7c6n+187NueYHvA+9dpRp7+scdvZ147m9zNY
XwJplaSp59ddBNp7+5G955XXjpu+bX668uprRwALO7Jp
  "]]
}, Open  ]],

Cell[CellGroupData[{

Cell[BoxData[{
 RowBox[{
  RowBox[{
   SubscriptBox["\[Beta]S", 
    RowBox[{"1", "\[Rule]", "1"}]], "-", 
   FractionBox[
    RowBox[{"aS", " ", 
     RowBox[{"(", " ", 
      SubscriptBox["\[Beta]S", 
       RowBox[{"1", "\[Rule]", "1"}]], ")"}]}], 
    RowBox[{"aS", "+", 
     RowBox[{
      SubscriptBox["X", "1"], " ", 
      SubscriptBox["\[Beta]S", 
       RowBox[{"1", "\[Rule]", "1"}]]}], "+", 
     SubscriptBox["\[Omega]", "1"]}]]}], "//", 
  "FullSimplify"}], "\[IndentingNewLine]", 
 RowBox[{
  RowBox[{
   RowBox[{"-", "%"}], "+", 
   RowBox[{
    SubscriptBox["\[Beta]S", 
     RowBox[{"1", "\[Rule]", "1"}]], 
    FractionBox[
     RowBox[{
      RowBox[{
       SubscriptBox["X", "1"], " ", 
       SubscriptBox["\[Beta]S", 
        RowBox[{"1", "\[Rule]", "1"}]]}], "+", 
      SubscriptBox["\[Omega]", "1"]}], 
     RowBox[{"aS", "+", 
      RowBox[{
       SubscriptBox["X", "1"], " ", 
       SubscriptBox["\[Beta]S", 
        RowBox[{"1", "\[Rule]", "1"}]]}], "+", 
      SubscriptBox["\[Omega]", "1"]}]]}]}], "//", "Simplify"}]}], "Input",
 CellChangeTimes->{{3.7107603890508747`*^9, 3.710760445547675*^9}}],

Cell[BoxData[
 RowBox[{
  SubscriptBox["\[Beta]S", 
   RowBox[{"1", "\[Rule]", "1"}]], " ", 
  RowBox[{"(", 
   RowBox[{"1", "-", 
    FractionBox["aS", 
     RowBox[{"aS", "+", 
      RowBox[{
       SubscriptBox["X", "1"], " ", 
       SubscriptBox["\[Beta]S", 
        RowBox[{"1", "\[Rule]", "1"}]]}], "+", 
      SubscriptBox["\[Omega]", "1"]}]]}], ")"}]}]], "Output",
 CellChangeTimes->{{3.710760414246641*^9, 3.710760446003118*^9}, 
   3.7108233926060247`*^9, 3.7110851198116913`*^9, 3.711180272077039*^9, 
   3.711256143355708*^9, 3.711697158911977*^9, 3.7117907789531927`*^9, 
   3.7118716168680487`*^9, 3.711956403995648*^9, 3.7120381735842876`*^9, 
   3.7166177462085743`*^9, 3.716641212759714*^9, 3.7172334175116777`*^9, 
   3.717318014691299*^9, 3.7174782134503117`*^9, 3.7229464689922333`*^9, 
   3.7229488688230953`*^9, 3.723960075561881*^9, 3.724487754371558*^9, 
   3.729939970631414*^9, 3.7317314685944147`*^9, 3.7318349242109528`*^9, 
   3.733812861658023*^9, 3.735177727997221*^9, 3.735899949761723*^9}],

Cell[BoxData["0"], "Output",
 CellChangeTimes->{{3.710760414246641*^9, 3.710760446003118*^9}, 
   3.7108233926060247`*^9, 3.7110851198116913`*^9, 3.711180272077039*^9, 
   3.711256143355708*^9, 3.711697158911977*^9, 3.7117907789531927`*^9, 
   3.7118716168680487`*^9, 3.711956403995648*^9, 3.7120381735842876`*^9, 
   3.7166177462085743`*^9, 3.716641212759714*^9, 3.7172334175116777`*^9, 
   3.717318014691299*^9, 3.7174782134503117`*^9, 3.7229464689922333`*^9, 
   3.7229488688230953`*^9, 3.723960075561881*^9, 3.724487754371558*^9, 
   3.729939970631414*^9, 3.7317314685944147`*^9, 3.7318349242109528`*^9, 
   3.733812861658023*^9, 3.735177727997221*^9, 3.735899949779166*^9}]
}, Open  ]],

Cell["integrating the equilibrium expressions in this case:", "Text",
 CellChangeTimes->{{3.695738089134956*^9, 3.695738108574566*^9}}],

Cell[CellGroupData[{

Cell[BoxData[{
 RowBox[{"Assuming", "[", 
  RowBox[{
   RowBox[{"{", 
    RowBox[{
     RowBox[{"aR", ">", "0"}], ",", 
     RowBox[{"aS", ">", "0"}], ",", 
     RowBox[{
      SubscriptBox["\[Beta]R", 
       RowBox[{"1", "\[Rule]", "1"}]], ">", "0"}], ",", 
     RowBox[{
      SubscriptBox["\[Beta]S", 
       RowBox[{"1", "\[Rule]", "1"}]], ">", "0"}], ",", 
     RowBox[{
      SubscriptBox["\[Tau]", "1"], ">", "0"}], ",", 
     RowBox[{
      SubscriptBox["\[Tau]C", "1"], ">", "0"}], ",", 
     RowBox[{
      SubscriptBox["\[Omega]", "1"], ">", "0"}], ",", 
     RowBox[{
      SubscriptBox["uR", "1"], ">", "0"}], ",", 
     RowBox[{
      SubscriptBox["uS", "1"], ">", "0"}], ",", 
     RowBox[{
      SubscriptBox["N", "1"], ">", "0"}]}], "}"}], ",", 
   RowBox[{
    RowBox[{
     RowBox[{
      RowBox[{
       RowBox[{"anal\[Lambda]R0", "/.", "repX"}], "/.", "repfT"}], "/.", 
      "noR"}], "/.", "soleqS0"}], "//", "FullSimplify"}]}], 
  "]"}], "\[IndentingNewLine]", 
 RowBox[{"finalsolR0", "=", 
  RowBox[{
   RowBox[{
    RowBox[{"(", 
     RowBox[{
      RowBox[{"Series", "[", 
       RowBox[{
        RowBox[{"%", "/.", 
         RowBox[{"{", 
          RowBox[{
           RowBox[{
            SubscriptBox["\[Tau]", "1"], "\[Rule]", 
            RowBox[{"\[Epsilon]", " ", 
             SubscriptBox["\[Tau]", "1"]}]}], ",", 
           RowBox[{
            SubscriptBox["\[Tau]C", "1"], "\[Rule]", 
            RowBox[{"\[Epsilon]", " ", 
             SubscriptBox["\[Tau]C", "1"]}]}]}], "}"}]}], ",", 
        RowBox[{"{", 
         RowBox[{"\[Epsilon]", ",", "0", ",", "1"}], "}"}]}], "]"}], "//", 
      "Normal"}], ")"}], "/.", 
    RowBox[{"\[Epsilon]", "\[Rule]", "1"}]}], "//", 
   "FullSimplify"}]}], "\[IndentingNewLine]", 
 RowBox[{"finalsolS0", "=", 
  RowBox[{"finalsolR0", "/.", "RtoS3"}]}]}], "Input",
 CellChangeTimes->{{3.709378237925405*^9, 3.70937828458141*^9}, {
   3.709378691929953*^9, 3.709378692745799*^9}, {3.7098795680542517`*^9, 
   3.709879569747942*^9}, {3.709880038956092*^9, 3.7098800461617517`*^9}, 
   3.709880953497588*^9, 3.710657645603343*^9}],

Cell[BoxData[
 RowBox[{
  RowBox[{"-", 
   SubscriptBox["uR", "1"]}], "+", 
  FractionBox[
   RowBox[{
    SubscriptBox["\[Beta]R", 
     RowBox[{"1", "\[Rule]", "1"}]], " ", 
    RowBox[{"(", 
     RowBox[{
      RowBox[{"aS", " ", 
       SubscriptBox["\[Tau]C", "1"], " ", 
       RowBox[{"(", 
        RowBox[{
         RowBox[{
          SubscriptBox["N", "1"], " ", 
          SubscriptBox["\[Beta]S", 
           RowBox[{"1", "\[Rule]", "1"}]]}], "+", 
         SubscriptBox["\[Omega]", "1"]}], ")"}]}], "+", 
      RowBox[{
       SubscriptBox["uS", "1"], " ", 
       RowBox[{"(", 
        RowBox[{
         RowBox[{"aS", " ", 
          SubscriptBox["\[Tau]", "1"]}], "-", 
         RowBox[{"aS", " ", 
          SubscriptBox["\[Tau]C", "1"]}], "+", 
         RowBox[{
          SubscriptBox["\[Omega]", "1"], " ", 
          RowBox[{"(", 
           RowBox[{"aS", "+", 
            RowBox[{
             SubscriptBox["N", "1"], " ", 
             SubscriptBox["\[Beta]S", 
              RowBox[{"1", "\[Rule]", "1"}]]}], "+", 
            SubscriptBox["\[Omega]", "1"]}], ")"}]}]}], ")"}]}]}], ")"}]}], 
   RowBox[{
    SubscriptBox["\[Beta]S", 
     RowBox[{"1", "\[Rule]", "1"}]], " ", 
    SubscriptBox["\[Omega]", "1"], " ", 
    RowBox[{"(", 
     RowBox[{"aS", "+", 
      RowBox[{
       SubscriptBox["N", "1"], " ", 
       SubscriptBox["\[Beta]S", 
        RowBox[{"1", "\[Rule]", "1"}]]}], "+", 
      SubscriptBox["\[Omega]", "1"]}], ")"}]}]], "-", 
  FractionBox[
   RowBox[{"aR", " ", 
    RowBox[{"(", 
     RowBox[{
      SubscriptBox["\[Tau]C", "1"], "+", 
      FractionBox[
       RowBox[{
        SubscriptBox["\[Beta]R", 
         RowBox[{"1", "\[Rule]", "1"}]], " ", 
        RowBox[{"(", 
         RowBox[{
          RowBox[{
           RowBox[{"(", 
            RowBox[{
             RowBox[{
              SubscriptBox["uS", "1"], " ", 
              RowBox[{"(", 
               RowBox[{
                SubscriptBox["\[Tau]", "1"], "-", 
                SubscriptBox["\[Tau]C", "1"]}], ")"}]}], "+", 
             RowBox[{
              SubscriptBox["N", "1"], " ", 
              SubscriptBox["\[Beta]S", 
               RowBox[{"1", "\[Rule]", "1"}]], " ", 
              SubscriptBox["\[Tau]C", "1"]}]}], ")"}], " ", 
           RowBox[{"(", 
            RowBox[{
             RowBox[{"aS", " ", 
              SubscriptBox["\[Tau]", "1"]}], "-", 
             RowBox[{
              RowBox[{"(", 
               RowBox[{"aS", "-", 
                SubscriptBox["uS", "1"], "+", 
                RowBox[{
                 SubscriptBox["N", "1"], " ", 
                 SubscriptBox["\[Beta]S", 
                  RowBox[{"1", "\[Rule]", "1"}]]}]}], ")"}], " ", 
              SubscriptBox["\[Tau]C", "1"]}]}], ")"}]}], "+", 
          RowBox[{
           RowBox[{"(", 
            RowBox[{
             RowBox[{
              SubscriptBox["uS", "1"], " ", 
              RowBox[{"(", 
               RowBox[{"aS", "+", 
                SubscriptBox["uS", "1"]}], ")"}], " ", 
              SubscriptBox["\[Tau]", "1"]}], "+", 
             RowBox[{
              RowBox[{"(", 
               RowBox[{
                RowBox[{
                 RowBox[{"-", 
                  RowBox[{"(", 
                   RowBox[{"aS", "+", 
                    SubscriptBox["uS", "1"]}], ")"}]}], " ", 
                 RowBox[{"(", 
                  RowBox[{
                   SubscriptBox["uS", "1"], "-", 
                   RowBox[{
                    SubscriptBox["N", "1"], " ", 
                    SubscriptBox["\[Beta]S", 
                    RowBox[{"1", "\[Rule]", "1"}]]}]}], ")"}]}], "+", 
                RowBox[{"aS", " ", 
                 SubscriptBox["\[Tau]", "1"]}]}], ")"}], " ", 
              SubscriptBox["\[Tau]C", "1"]}], "-", 
             RowBox[{
              RowBox[{"(", 
               RowBox[{"aS", "-", 
                SubscriptBox["uS", "1"], "+", 
                RowBox[{
                 SubscriptBox["N", "1"], " ", 
                 SubscriptBox["\[Beta]S", 
                  RowBox[{"1", "\[Rule]", "1"}]]}]}], ")"}], " ", 
              SubsuperscriptBox["\[Tau]C", "1", "2"]}]}], ")"}], " ", 
           SubscriptBox["\[Omega]", "1"]}], "+", 
          RowBox[{
           SubscriptBox["uS", "1"], " ", 
           SubscriptBox["\[Tau]", "1"], " ", 
           SubsuperscriptBox["\[Omega]", "1", "2"]}]}], ")"}]}], 
       RowBox[{
        SubscriptBox["\[Beta]S", 
         RowBox[{"1", "\[Rule]", "1"}]], " ", 
        SubscriptBox["\[Omega]", "1"], " ", 
        RowBox[{"(", 
         RowBox[{"aS", "+", 
          RowBox[{
           SubscriptBox["N", "1"], " ", 
           SubscriptBox["\[Beta]S", 
            RowBox[{"1", "\[Rule]", "1"}]]}], "+", 
          SubscriptBox["\[Omega]", "1"]}], ")"}], " ", 
        RowBox[{"(", 
         RowBox[{
          SubscriptBox["\[Tau]", "1"], "+", 
          SubscriptBox["\[Omega]", "1"]}], ")"}]}]]}], ")"}]}], 
   RowBox[{"aR", "+", 
    SubscriptBox["\[Omega]", "1"], "+", 
    FractionBox[
     RowBox[{
      SubscriptBox["\[Beta]R", 
       RowBox[{"1", "\[Rule]", "1"}]], " ", 
      RowBox[{"(", 
       RowBox[{
        RowBox[{
         RowBox[{"-", 
          SubsuperscriptBox["uS", "1", "2"]}], " ", 
         RowBox[{"(", 
          RowBox[{
           SubscriptBox["\[Tau]", "1"], "-", 
           SubscriptBox["\[Tau]C", "1"]}], ")"}], " ", 
         RowBox[{"(", 
          RowBox[{
           SubscriptBox["\[Tau]C", "1"], "+", 
           SubscriptBox["\[Omega]", "1"]}], ")"}]}], "+", 
        RowBox[{
         SubscriptBox["uS", "1"], " ", 
         RowBox[{"(", 
          RowBox[{
           SubscriptBox["\[Tau]C", "1"], "+", 
           SubscriptBox["\[Omega]", "1"]}], ")"}], " ", 
         RowBox[{"(", 
          RowBox[{
           RowBox[{
            RowBox[{"(", 
             RowBox[{"aS", "+", 
              RowBox[{
               SubscriptBox["N", "1"], " ", 
               SubscriptBox["\[Beta]S", 
                RowBox[{"1", "\[Rule]", "1"}]]}]}], ")"}], " ", 
            SubscriptBox["\[Tau]", "1"]}], "+", 
           RowBox[{
            SubscriptBox["\[Omega]", "1"], " ", 
            RowBox[{"(", 
             RowBox[{"aS", "+", 
              RowBox[{
               SubscriptBox["N", "1"], " ", 
               SubscriptBox["\[Beta]S", 
                RowBox[{"1", "\[Rule]", "1"}]]}], "+", 
              SubscriptBox["\[Omega]", "1"]}], ")"}]}], "-", 
           RowBox[{
            SubscriptBox["\[Tau]C", "1"], " ", 
            RowBox[{"(", 
             RowBox[{"aS", "+", 
              RowBox[{"2", " ", 
               SubscriptBox["N", "1"], " ", 
               SubscriptBox["\[Beta]S", 
                RowBox[{"1", "\[Rule]", "1"}]]}], "+", 
              SubscriptBox["\[Omega]", "1"]}], ")"}]}]}], ")"}]}], "+", 
        RowBox[{
         SubscriptBox["\[Tau]C", "1"], " ", 
         RowBox[{"(", 
          RowBox[{
           RowBox[{
            SubsuperscriptBox["N", "1", "2"], " ", 
            SubsuperscriptBox["\[Beta]S", 
             RowBox[{"1", "\[Rule]", "1"}], "2"], " ", 
            SubscriptBox["\[Tau]C", "1"]}], "+", 
           RowBox[{
            SubscriptBox["N", "1"], " ", 
            SubscriptBox["\[Beta]S", 
             RowBox[{"1", "\[Rule]", "1"}]], " ", 
            SubscriptBox["\[Tau]C", "1"], " ", 
            RowBox[{"(", 
             RowBox[{"aS", "+", 
              SubscriptBox["\[Omega]", "1"]}], ")"}]}], "+", 
           RowBox[{"aS", " ", 
            SubscriptBox["\[Omega]", "1"], " ", 
            RowBox[{"(", 
             RowBox[{
              SubscriptBox["\[Tau]C", "1"], "+", 
              SubscriptBox["\[Omega]", "1"]}], ")"}]}]}], ")"}]}]}], ")"}]}], 
     
     RowBox[{
      SubscriptBox["\[Beta]S", 
       RowBox[{"1", "\[Rule]", "1"}]], " ", 
      SubscriptBox["\[Omega]", "1"], " ", 
      RowBox[{"(", 
       RowBox[{"aS", "+", 
        RowBox[{
         SubscriptBox["N", "1"], " ", 
         SubscriptBox["\[Beta]S", 
          RowBox[{"1", "\[Rule]", "1"}]]}], "+", 
        SubscriptBox["\[Omega]", "1"]}], ")"}], " ", 
      RowBox[{"(", 
       RowBox[{
        SubscriptBox["\[Tau]", "1"], "+", 
        SubscriptBox["\[Omega]", "1"]}], ")"}]}]]}]]}]], "Output",
 CellChangeTimes->CompressedData["
1:eJxTTMoPSmVkYGDQBGK+pd+uCS9+7VhikvoeRGsIxSmLAGn72UGb+4C0nPj0
EI4lrx2vqX0+CaL99yaFcwLpLwt9loFox/6tzAZA2i0q/VUskBYzmFGQCqTZ
nr6JzQXSgnwe81uA9OopB3nCl752VOj769YMpCdVPJjVAqTXPLHgXg2kU4Sz
O64C6UsqHuGhy147+sytO90MpB2mxl5fAaRnXezXaVj+2nEa84Qna4H0q6jF
cVeB9Ky994/8A9I/2ng2qK147bhridjFRxteO1YbbHR5B6RLy67m82967cgk
wLvPAkivCGn+1gak53/xZ/q657VjVwGH/jcgXcDN/vHxvteOAVKrZzzdDzTv
97YL3qdeO5pMkZiw7exrx7TW26IvgXQ356T76y4C5QMP+Hleee2Ys2zL15VX
XzsCAIzmsf0=
  "]],

Cell[BoxData[
 RowBox[{
  RowBox[{"-", 
   SubscriptBox["uR", "1"]}], "+", 
  FractionBox[
   RowBox[{
    SubscriptBox["uS", "1"], " ", 
    SubscriptBox["\[Beta]R", 
     RowBox[{"1", "\[Rule]", "1"}]]}], 
   SubscriptBox["\[Beta]S", 
    RowBox[{"1", "\[Rule]", "1"}]]], "+", 
  FractionBox[
   RowBox[{"aS", " ", 
    SubscriptBox["\[Beta]R", 
     RowBox[{"1", "\[Rule]", "1"}]], " ", 
    RowBox[{"(", 
     RowBox[{
      RowBox[{
       SubscriptBox["uS", "1"], " ", 
       RowBox[{"(", 
        RowBox[{
         SubscriptBox["\[Tau]", "1"], "-", 
         SubscriptBox["\[Tau]C", "1"]}], ")"}]}], "+", 
      RowBox[{
       SubscriptBox["\[Tau]C", "1"], " ", 
       RowBox[{"(", 
        RowBox[{
         RowBox[{
          SubscriptBox["N", "1"], " ", 
          SubscriptBox["\[Beta]S", 
           RowBox[{"1", "\[Rule]", "1"}]]}], "+", 
         SubscriptBox["\[Omega]", "1"]}], ")"}]}]}], ")"}]}], 
   RowBox[{
    SubscriptBox["\[Beta]S", 
     RowBox[{"1", "\[Rule]", "1"}]], " ", 
    SubscriptBox["\[Omega]", "1"], " ", 
    RowBox[{"(", 
     RowBox[{"aS", "+", 
      RowBox[{
       SubscriptBox["N", "1"], " ", 
       SubscriptBox["\[Beta]S", 
        RowBox[{"1", "\[Rule]", "1"}]]}], "+", 
      SubscriptBox["\[Omega]", "1"]}], ")"}]}]], "-", 
  FractionBox[
   RowBox[{"aR", " ", 
    RowBox[{"(", 
     RowBox[{
      SubscriptBox["\[Tau]C", "1"], "+", 
      FractionBox[
       RowBox[{
        SubscriptBox["\[Beta]R", 
         RowBox[{"1", "\[Rule]", "1"}]], " ", 
        RowBox[{"(", 
         RowBox[{
          RowBox[{
           RowBox[{"(", 
            RowBox[{"aS", "+", 
             SubscriptBox["uS", "1"]}], ")"}], " ", 
           RowBox[{"(", 
            RowBox[{
             RowBox[{
              SubscriptBox["uS", "1"], " ", 
              RowBox[{"(", 
               RowBox[{
                SubscriptBox["\[Tau]", "1"], "-", 
                SubscriptBox["\[Tau]C", "1"]}], ")"}]}], "+", 
             RowBox[{
              SubscriptBox["N", "1"], " ", 
              SubscriptBox["\[Beta]S", 
               RowBox[{"1", "\[Rule]", "1"}]], " ", 
              SubscriptBox["\[Tau]C", "1"]}]}], ")"}]}], "+", 
          RowBox[{
           SubscriptBox["uS", "1"], " ", 
           SubscriptBox["\[Tau]", "1"], " ", 
           SubscriptBox["\[Omega]", "1"]}]}], ")"}]}], 
       RowBox[{
        SubscriptBox["\[Beta]S", 
         RowBox[{"1", "\[Rule]", "1"}]], " ", 
        SubscriptBox["\[Omega]", "1"], " ", 
        RowBox[{"(", 
         RowBox[{"aS", "+", 
          RowBox[{
           SubscriptBox["N", "1"], " ", 
           SubscriptBox["\[Beta]S", 
            RowBox[{"1", "\[Rule]", "1"}]]}], "+", 
          SubscriptBox["\[Omega]", "1"]}], ")"}]}]]}], ")"}]}], 
   RowBox[{"aR", "+", 
    FractionBox[
     RowBox[{
      SubscriptBox["uS", "1"], " ", 
      SubscriptBox["\[Beta]R", 
       RowBox[{"1", "\[Rule]", "1"}]]}], 
     SubscriptBox["\[Beta]S", 
      RowBox[{"1", "\[Rule]", "1"}]]], "+", 
    SubscriptBox["\[Omega]", "1"]}]]}]], "Output",
 CellChangeTimes->CompressedData["
1:eJxTTMoPSmVkYGDQBGK+pd+uCS9+7VhikvoeRGsIxSmLAGn72UGb+4C0nPj0
EI4lrx2vqX0+CaL99yaFcwLpLwt9loFox/6tzAZA2i0q/VUskBYzmFGQCqTZ
nr6JzQXSgnwe81uA9OopB3nCl752VOj769YMpCdVPJjVAqTXPLHgXg2kU4Sz
O64C6UsqHuGhy147+sytO90MpB2mxl5fAaRnXezXaVj+2nEa84Qna4H0q6jF
cVeB9Ky994/8A9I/2ng2qK147bhridjFRxteO1YbbHR5B6RLy67m82967cgk
wLvPAkivCGn+1gak53/xZ/q657VjVwGH/jcgXcDN/vHxvteOAVKrZzzdDzTv
97YL3qdeO5pMkZiw7exrx7TW26IvgXQ356T76y4C5QMP+Hleee04g8Xl28qr
rx0Bhz2xGA==
  "]],

Cell[BoxData[
 RowBox[{
  RowBox[{"-", 
   SubscriptBox["uS", "1"]}], "+", 
  FractionBox[
   RowBox[{
    SubscriptBox["uR", "1"], " ", 
    SubscriptBox["\[Beta]S", 
     RowBox[{"1", "\[Rule]", "1"}]]}], 
   SubscriptBox["\[Beta]R", 
    RowBox[{"1", "\[Rule]", "1"}]]], "+", 
  FractionBox[
   RowBox[{"aR", " ", 
    SubscriptBox["\[Beta]S", 
     RowBox[{"1", "\[Rule]", "1"}]], " ", 
    RowBox[{"(", 
     RowBox[{
      RowBox[{
       SubscriptBox["uR", "1"], " ", 
       RowBox[{"(", 
        RowBox[{
         SubscriptBox["\[Tau]", "1"], "-", 
         SubscriptBox["\[Tau]C", "1"]}], ")"}]}], "+", 
      RowBox[{
       SubscriptBox["\[Tau]C", "1"], " ", 
       RowBox[{"(", 
        RowBox[{
         RowBox[{
          SubscriptBox["N", "1"], " ", 
          SubscriptBox["\[Beta]R", 
           RowBox[{"1", "\[Rule]", "1"}]]}], "+", 
         SubscriptBox["\[Omega]", "1"]}], ")"}]}]}], ")"}]}], 
   RowBox[{
    SubscriptBox["\[Beta]R", 
     RowBox[{"1", "\[Rule]", "1"}]], " ", 
    SubscriptBox["\[Omega]", "1"], " ", 
    RowBox[{"(", 
     RowBox[{"aR", "+", 
      RowBox[{
       SubscriptBox["N", "1"], " ", 
       SubscriptBox["\[Beta]R", 
        RowBox[{"1", "\[Rule]", "1"}]]}], "+", 
      SubscriptBox["\[Omega]", "1"]}], ")"}]}]], "-", 
  FractionBox[
   RowBox[{"aS", " ", 
    RowBox[{"(", 
     RowBox[{
      SubscriptBox["\[Tau]C", "1"], "+", 
      FractionBox[
       RowBox[{
        SubscriptBox["\[Beta]S", 
         RowBox[{"1", "\[Rule]", "1"}]], " ", 
        RowBox[{"(", 
         RowBox[{
          RowBox[{
           RowBox[{"(", 
            RowBox[{"aR", "+", 
             SubscriptBox["uR", "1"]}], ")"}], " ", 
           RowBox[{"(", 
            RowBox[{
             RowBox[{
              SubscriptBox["uR", "1"], " ", 
              RowBox[{"(", 
               RowBox[{
                SubscriptBox["\[Tau]", "1"], "-", 
                SubscriptBox["\[Tau]C", "1"]}], ")"}]}], "+", 
             RowBox[{
              SubscriptBox["N", "1"], " ", 
              SubscriptBox["\[Beta]R", 
               RowBox[{"1", "\[Rule]", "1"}]], " ", 
              SubscriptBox["\[Tau]C", "1"]}]}], ")"}]}], "+", 
          RowBox[{
           SubscriptBox["uR", "1"], " ", 
           SubscriptBox["\[Tau]", "1"], " ", 
           SubscriptBox["\[Omega]", "1"]}]}], ")"}]}], 
       RowBox[{
        SubscriptBox["\[Beta]R", 
         RowBox[{"1", "\[Rule]", "1"}]], " ", 
        SubscriptBox["\[Omega]", "1"], " ", 
        RowBox[{"(", 
         RowBox[{"aR", "+", 
          RowBox[{
           SubscriptBox["N", "1"], " ", 
           SubscriptBox["\[Beta]R", 
            RowBox[{"1", "\[Rule]", "1"}]]}], "+", 
          SubscriptBox["\[Omega]", "1"]}], ")"}]}]]}], ")"}]}], 
   RowBox[{"aS", "+", 
    FractionBox[
     RowBox[{
      SubscriptBox["uR", "1"], " ", 
      SubscriptBox["\[Beta]S", 
       RowBox[{"1", "\[Rule]", "1"}]]}], 
     SubscriptBox["\[Beta]R", 
      RowBox[{"1", "\[Rule]", "1"}]]], "+", 
    SubscriptBox["\[Omega]", "1"]}]]}]], "Output",
 CellChangeTimes->CompressedData["
1:eJxTTMoPSmVkYGDQBGK+pd+uCS9+7VhikvoeRGsIxSmLAGn72UGb+4C0nPj0
EI4lrx2vqX0+CaL99yaFcwLpLwt9loFox/6tzAZA2i0q/VUskBYzmFGQCqTZ
nr6JzQXSgnwe81uA9OopB3nCl752VOj769YMpCdVPJjVAqTXPLHgXg2kU4Sz
O64C6UsqHuGhy147+sytO90MpB2mxl5fAaRnXezXaVj+2nEa84Qna4H0q6jF
cVeB9Ky994/8A9I/2ng2qK147bhridjFRxteO1YbbHR5B6RLy67m82967cgk
wLvPAkivCGn+1gak53/xZ/q657VjVwGH/jcgXcDN/vHxvteOAVKrZzzdDzTv
97YL3qdeO5pMkZiw7exrx7TW26IvgXQ356T76y4C5QMP+Hleee2oG+vybeXV
144AhlSxBg==
  "]]
}, Open  ]],

Cell[TextData[StyleBox["the invasion fitness of the R strain can be written \
as:",
 Background->RGBColor[0., 1., 0.]]], "Text",
 CellChangeTimes->{{3.709880966575757*^9, 3.709880982039421*^9}, {
  3.709882102321451*^9, 3.7098821048771677`*^9}, {3.709882300934321*^9, 
  3.709882338587328*^9}, {3.709978148100399*^9, 3.709978153776923*^9}}],

Cell[CellGroupData[{

Cell[BoxData[{
 RowBox[{
  SubscriptBox["fT0noR", "1"], "=", 
  RowBox[{
   RowBox[{"(", 
    RowBox[{
     RowBox[{"Series", "[", 
      RowBox[{
       RowBox[{
        RowBox[{
         RowBox[{
          RowBox[{
           SubscriptBox["fT", "1"], "/.", "repfT"}], "/.", "noR"}], "/.", 
         "soleqS0"}], "/.", 
        RowBox[{"{", 
         RowBox[{
          RowBox[{
           SubscriptBox["\[Tau]", "1"], "\[Rule]", 
           RowBox[{"\[Epsilon]", " ", 
            SubscriptBox["\[Tau]", "1"]}]}], ",", 
          RowBox[{
           SubscriptBox["\[Tau]C", "1"], "\[Rule]", 
           RowBox[{"\[Epsilon]", " ", 
            SubscriptBox["\[Tau]C", "1"]}]}]}], "}"}]}], ",", 
       RowBox[{"{", 
        RowBox[{"\[Epsilon]", ",", "0", ",", "1"}], "}"}]}], "]"}], "//", 
     "Normal"}], ")"}], "/.", 
   RowBox[{"\[Epsilon]", "\[Rule]", "1"}]}]}], "\[IndentingNewLine]", 
 RowBox[{
  RowBox[{"B1", "=", 
   FractionBox[
    RowBox[{" ", 
     RowBox[{
      RowBox[{
       SubscriptBox["uS", "1"], " ", 
       RowBox[{"(", 
        RowBox[{
         RowBox[{"aS", " ", 
          SubscriptBox["\[Beta]R", 
           RowBox[{"1", "\[Rule]", "1"}]]}], "-", 
         RowBox[{"aR", " ", 
          SubscriptBox["\[Beta]S", 
           RowBox[{"1", "\[Rule]", "1"}]]}]}], ")"}]}], "+", 
      RowBox[{
       RowBox[{"(", 
        RowBox[{"aS", "-", "aR"}], ")"}], " ", 
       SubscriptBox["\[Beta]S", 
        RowBox[{"1", "\[Rule]", "1"}]], " ", 
       SubscriptBox["\[Omega]", "1"]}]}]}], 
    RowBox[{
     RowBox[{"(", 
      RowBox[{"aS", "+", 
       RowBox[{
        SubscriptBox["N", "1"], " ", 
        SubscriptBox["\[Beta]S", 
         RowBox[{"1", "\[Rule]", "1"}]]}], "+", 
       SubscriptBox["\[Omega]", "1"]}], ")"}], " ", 
     RowBox[{"(", 
      RowBox[{
       RowBox[{
        SubscriptBox["uS", "1"], " ", 
        SubscriptBox["\[Beta]R", 
         RowBox[{"1", "\[Rule]", "1"}]]}], "+", 
       RowBox[{
        SubscriptBox["\[Beta]S", 
         RowBox[{"1", "\[Rule]", "1"}]], " ", 
        RowBox[{"(", 
         RowBox[{"aR", "+", 
          SubscriptBox["\[Omega]", "1"]}], ")"}]}]}], ")"}]}]]}], 
  ";"}], "\[IndentingNewLine]", 
 RowBox[{
  RowBox[{
   RowBox[{"A1", "=", 
    FractionBox[
     RowBox[{
      RowBox[{
       SubscriptBox["uS", "1"], " ", 
       SubscriptBox["\[Beta]R", 
        RowBox[{"1", "\[Rule]", "1"}]], " ", 
       RowBox[{"(", 
        RowBox[{
         RowBox[{"aS", " ", 
          SubscriptBox["\[Beta]R", 
           RowBox[{"1", "\[Rule]", "1"}]]}], "-", 
         RowBox[{"aR", " ", 
          SubscriptBox["\[Beta]S", 
           RowBox[{"1", "\[Rule]", "1"}]]}]}], ")"}]}], "+", 
      RowBox[{
       SubscriptBox["\[Beta]S", 
        RowBox[{"1", "\[Rule]", "1"}]], " ", 
       RowBox[{"(", 
        RowBox[{
         RowBox[{
          RowBox[{"-", "aR"}], " ", 
          SubscriptBox["\[Beta]S", 
           RowBox[{"1", "\[Rule]", "1"}]], " ", 
          RowBox[{"(", 
           RowBox[{"aS", "+", 
            RowBox[{
             SubscriptBox["N", "1"], " ", 
             SubscriptBox["\[Beta]S", 
              RowBox[{"1", "\[Rule]", "1"}]]}], "+", 
            SubscriptBox["\[Omega]", "1"]}], ")"}]}], "+", 
         RowBox[{
          SubscriptBox["\[Beta]R", 
           RowBox[{"1", "\[Rule]", "1"}]], " ", 
          RowBox[{"(", 
           RowBox[{
            RowBox[{"aR", " ", 
             SubscriptBox["N", "1"], " ", 
             SubscriptBox["\[Beta]S", 
              RowBox[{"1", "\[Rule]", "1"}]]}], "+", 
            RowBox[{"aS", " ", 
             RowBox[{"(", 
              RowBox[{"aR", "+", 
               SubscriptBox["\[Omega]", "1"]}], ")"}]}]}], ")"}]}]}], 
        ")"}]}]}], 
     RowBox[{
      SubscriptBox["\[Beta]R", 
       RowBox[{"1", "\[Rule]", "1"}]], " ", 
      RowBox[{"(", 
       RowBox[{"aS", "+", 
        RowBox[{
         SubscriptBox["N", "1"], " ", 
         SubscriptBox["\[Beta]S", 
          RowBox[{"1", "\[Rule]", "1"}]]}], "+", 
        SubscriptBox["\[Omega]", "1"]}], ")"}], " ", 
      RowBox[{"(", 
       RowBox[{
        RowBox[{
         SubscriptBox["uS", "1"], " ", 
         SubscriptBox["\[Beta]R", 
          RowBox[{"1", "\[Rule]", "1"}]]}], "+", 
        RowBox[{
         SubscriptBox["\[Beta]S", 
          RowBox[{"1", "\[Rule]", "1"}]], " ", 
         RowBox[{"(", 
          RowBox[{"aR", "+", 
           SubscriptBox["\[Omega]", "1"]}], ")"}]}]}], ")"}]}]]}], ";"}], 
  "\[IndentingNewLine]", "\[IndentingNewLine]"}], "\[IndentingNewLine]", 
 RowBox[{
  RowBox[{
   RowBox[{
    RowBox[{
     RowBox[{"-", "finalsolR0"}], 
     StyleBox[
      RowBox[{"-", 
       SubscriptBox["uR", "1"]}],
      Background->RGBColor[0.88, 1, 0.88]]}], 
    StyleBox["+",
     Background->RGBColor[0.88, 1, 0.88]], 
    StyleBox[
     RowBox[{
      FractionBox[
       SubscriptBox["\[Beta]R", 
        RowBox[{"1", "\[Rule]", "1"}]], 
       SubscriptBox["\[Beta]S", 
        RowBox[{"1", "\[Rule]", "1"}]]], 
      RowBox[{"(", 
       RowBox[{
        SubscriptBox["uS", "1"], " ", "+", 
        RowBox[{
         SubscriptBox["\[Tau]C", "1"], "A1"}]}], ")"}]}],
     Background->RGBColor[0.88, 1, 0.88]], 
    StyleBox["+",
     Background->RGBColor[0.88, 1, 0.88]], 
    StyleBox[
     RowBox[{
      SubscriptBox["N", "1"], 
      SubscriptBox["fT0noR", "1"], " ", 
      SubscriptBox["\[Beta]R", 
       RowBox[{"1", "\[Rule]", "1"}]], "B1"}],
     Background->RGBColor[0.88, 1, 0.88]]}], "//", "FullSimplify"}], 
  "\[IndentingNewLine]", "\[IndentingNewLine]", 
  RowBox[{"(*", " ", 
   RowBox[{
   "the", " ", "first", " ", "coefficient", " ", "is", " ", "equal", " ", 
    "to", " ", 
    FractionBox[
     SubscriptBox["\[Beta]R", 
      RowBox[{"1", "\[Rule]", "1"}]], 
     SubscriptBox["\[Beta]S", 
      RowBox[{"1", "\[Rule]", "1"}]]], " ", "for", " ", "perfectly", " ", 
    "sensitive", " ", "and", " ", "resistant", " ", "strains"}], " ", 
   "*)"}]}], "\[IndentingNewLine]", 
 RowBox[{
  RowBox[{
   RowBox[{
    RowBox[{"Limit", "[", 
     RowBox[{"A1", ",", 
      RowBox[{"aS", "\[Rule]", "Infinity"}]}], "]"}], "/.", 
    RowBox[{"aR", "\[Rule]", "0"}]}], "//", "FullSimplify"}], 
  "\[IndentingNewLine]", 
  RowBox[{"(*", " ", 
   RowBox[{
   "...", " ", "and", " ", "decreasing", " ", "if", " ", "resistant", " ", 
    "strain", " ", "is", " ", "less", " ", "resistant"}], " ", 
   "*)"}]}], "\[IndentingNewLine]", 
 RowBox[{
  RowBox[{
   RowBox[{"D", "[", 
    RowBox[{"A1", ",", "aR"}], "]"}], "//", "FullSimplify"}], 
  "\[IndentingNewLine]", "\[IndentingNewLine]", 
  RowBox[{"(*", " ", 
   RowBox[{
   "the", " ", "second", " ", "coefficient", " ", "is", " ", "equal", " ", 
    "to", " ", "1", " ", "for", " ", "perfectly", " ", "sensitive", " ", 
    "and", " ", "resistant", " ", "strains"}], " ", 
   "*)"}]}], "\[IndentingNewLine]", 
 RowBox[{
  RowBox[{
   RowBox[{"Limit", "[", 
    RowBox[{"B1", ",", 
     RowBox[{"aS", "\[Rule]", "Infinity"}]}], "]"}], "/.", 
   RowBox[{"aR", "\[Rule]", "0"}]}], "\[IndentingNewLine]", 
  RowBox[{"(*", " ", 
   RowBox[{
   "...", " ", "and", " ", "decreasing", " ", "if", " ", "resistant", " ", 
    "strain", " ", "is", " ", "less", " ", "resistant"}], " ", 
   "*)"}]}], "\[IndentingNewLine]", 
 RowBox[{
  RowBox[{"D", "[", 
   RowBox[{"B1", ",", "aR"}], "]"}], "//", "FullSimplify"}]}], "Input",
 CellChangeTimes->{{3.709975356139389*^9, 3.709975546363111*^9}, {
  3.709976013490444*^9, 3.7099760633603086`*^9}, {3.709976154005962*^9, 
  3.709976176114345*^9}, {3.709976238758974*^9, 3.7099762411627817`*^9}, {
  3.709977225595625*^9, 3.709977236090667*^9}, {3.709977292500491*^9, 
  3.709977347859775*^9}, {3.709977412192595*^9, 3.709977454060564*^9}, {
  3.709977529486638*^9, 3.709977543942946*^9}, {3.709977595032337*^9, 
  3.709977621434539*^9}, {3.709978050101223*^9, 3.7099780588814287`*^9}}],

Cell[BoxData[
 FractionBox[
  RowBox[{
   RowBox[{
    SubscriptBox["uS", "1"], " ", 
    SubscriptBox["\[Tau]", "1"]}], "-", 
   RowBox[{
    SubscriptBox["uS", "1"], " ", 
    SubscriptBox["\[Tau]C", "1"]}], "+", 
   RowBox[{
    SubscriptBox["N", "1"], " ", 
    SubscriptBox["\[Beta]S", 
     RowBox[{"1", "\[Rule]", "1"}]], " ", 
    SubscriptBox["\[Tau]C", "1"]}]}], 
  RowBox[{
   SubscriptBox["N", "1"], " ", 
   SubscriptBox["\[Beta]S", 
    RowBox[{"1", "\[Rule]", "1"}]], " ", 
   SubscriptBox["\[Omega]", "1"]}]]], "Output",
 CellChangeTimes->{
  3.709882681775432*^9, 3.709960226651626*^9, 3.7099753250684423`*^9, {
   3.7099753831487627`*^9, 3.7099754638478527`*^9}, {3.709975496687241*^9, 
   3.70997554649747*^9}, {3.709976063554472*^9, 3.70997607995504*^9}, 
   3.709976208003252*^9, 3.709976242143318*^9, 3.7099772364762077`*^9, {
   3.709977295230052*^9, 3.709977299958384*^9}, {3.7099774416141567`*^9, 
   3.7099774549202557`*^9}, 3.709977545656455*^9, {3.709977602901176*^9, 
   3.709977617874597*^9}, 3.7099780599966297`*^9, 3.710054231789547*^9, 
   3.710069641669976*^9, 3.71008587246644*^9, 3.7101335029267178`*^9, 
   3.710564459146803*^9, 3.710655038452519*^9, 3.710736478797481*^9, 
   3.710823495636099*^9, 3.711085247418054*^9, 3.711180384242667*^9, 
   3.7112562561833773`*^9, 3.711697256777314*^9, 3.711790889819009*^9, 
   3.7118717383432713`*^9, 3.711956523926745*^9, 3.712038277175248*^9, 
   3.716617869986781*^9, 3.716641322266329*^9, 3.717233540160318*^9, 
   3.717318133281349*^9, 3.717478328559196*^9, 3.722946583427671*^9, 
   3.722948989366885*^9, 3.723960205834157*^9, 3.7244878838347893`*^9, 
   3.729940107444606*^9, 3.7317315893530188`*^9, 3.731835060072983*^9, 
   3.7338129953826723`*^9, 3.7351778507955723`*^9, 3.735900082215231*^9}],

Cell[BoxData[
 RowBox[{
  FractionBox["1", 
   SubscriptBox["\[Beta]S", 
    RowBox[{"1", "\[Rule]", "1"}]]], 
  RowBox[{"(", 
   RowBox[{
    RowBox[{
     SubscriptBox["uS", "1"], " ", 
     SubscriptBox["\[Beta]R", 
      RowBox[{"1", "\[Rule]", "1"}]]}], "+", 
    RowBox[{
     RowBox[{"(", 
      RowBox[{
       RowBox[{
        SubsuperscriptBox["uS", "1", "2"], " ", 
        SubscriptBox["\[Beta]R", 
         RowBox[{"1", "\[Rule]", "1"}]], " ", 
        RowBox[{"(", 
         RowBox[{
          RowBox[{
           RowBox[{"(", 
            RowBox[{"1", "+", 
             SubscriptBox["uR", "1"]}], ")"}], " ", 
           RowBox[{"(", 
            RowBox[{
             RowBox[{"aS", " ", 
              SubscriptBox["\[Beta]R", 
               RowBox[{"1", "\[Rule]", "1"}]]}], "-", 
             RowBox[{"aR", " ", 
              SubscriptBox["\[Beta]S", 
               RowBox[{"1", "\[Rule]", "1"}]]}]}], ")"}], " ", 
           RowBox[{"(", 
            RowBox[{
             SubscriptBox["\[Tau]", "1"], "-", 
             SubscriptBox["\[Tau]C", "1"]}], ")"}]}], "+", 
          RowBox[{
           SubscriptBox["uR", "1"], " ", 
           SubscriptBox["\[Beta]R", 
            RowBox[{"1", "\[Rule]", "1"}]], " ", 
           RowBox[{"(", 
            RowBox[{"aS", "+", 
             RowBox[{
              SubscriptBox["N", "1"], " ", 
              SubscriptBox["\[Beta]S", 
               RowBox[{"1", "\[Rule]", "1"}]]}]}], ")"}], " ", 
           SubscriptBox["\[Omega]", "1"]}], "+", 
          RowBox[{
           SubscriptBox["uR", "1"], " ", 
           SubscriptBox["\[Beta]R", 
            RowBox[{"1", "\[Rule]", "1"}]], " ", 
           SubsuperscriptBox["\[Omega]", "1", "2"]}]}], ")"}]}], "+", 
       RowBox[{
        SubscriptBox["uS", "1"], " ", 
        SubscriptBox["\[Beta]R", 
         RowBox[{"1", "\[Rule]", "1"}]], " ", 
        RowBox[{"(", 
         RowBox[{
          RowBox[{
           SubscriptBox["N", "1"], " ", 
           RowBox[{"(", 
            RowBox[{"1", "+", 
             SubscriptBox["uR", "1"]}], ")"}], " ", 
           SubscriptBox["\[Beta]S", 
            RowBox[{"1", "\[Rule]", "1"}]], " ", 
           RowBox[{"(", 
            RowBox[{
             RowBox[{"aS", " ", 
              SubscriptBox["\[Beta]R", 
               RowBox[{"1", "\[Rule]", "1"}]]}], "-", 
             RowBox[{"aR", " ", 
              SubscriptBox["\[Beta]S", 
               RowBox[{"1", "\[Rule]", "1"}]]}]}], ")"}], " ", 
           SubscriptBox["\[Tau]C", "1"]}], "+", 
          RowBox[{
           RowBox[{"(", 
            RowBox[{
             RowBox[{
              SubscriptBox["\[Beta]S", 
               RowBox[{"1", "\[Rule]", "1"}]], " ", 
              RowBox[{"(", 
               RowBox[{
                RowBox[{
                 RowBox[{"(", 
                  RowBox[{"aR", "-", 
                   SubscriptBox["uR", "1"]}], ")"}], " ", 
                 SubscriptBox["uR", "1"], " ", 
                 RowBox[{"(", 
                  RowBox[{"aS", "+", 
                   RowBox[{
                    SubscriptBox["N", "1"], " ", 
                    SubscriptBox["\[Beta]S", 
                    RowBox[{"1", "\[Rule]", "1"}]]}]}], ")"}]}], "-", 
                RowBox[{
                 RowBox[{"(", 
                  RowBox[{"aR", "-", "aS"}], ")"}], " ", 
                 RowBox[{"(", 
                  RowBox[{"1", "+", 
                   SubscriptBox["uR", "1"]}], ")"}], " ", 
                 SubscriptBox["\[Tau]", "1"]}]}], ")"}]}], "+", 
             RowBox[{"aS", " ", 
              RowBox[{"(", 
               RowBox[{"1", "+", 
                SubscriptBox["uR", "1"]}], ")"}], " ", 
              RowBox[{"(", 
               RowBox[{
                SubscriptBox["\[Beta]R", 
                 RowBox[{"1", "\[Rule]", "1"}]], "-", 
                SubscriptBox["\[Beta]S", 
                 RowBox[{"1", "\[Rule]", "1"}]]}], ")"}], " ", 
              SubscriptBox["\[Tau]C", "1"]}]}], ")"}], " ", 
           SubscriptBox["\[Omega]", "1"]}], "+", 
          RowBox[{
           SubscriptBox["uR", "1"], " ", 
           SubscriptBox["\[Beta]S", 
            RowBox[{"1", "\[Rule]", "1"}]], " ", 
           RowBox[{"(", 
            RowBox[{"aR", "+", "aS", "-", 
             SubscriptBox["uR", "1"], "+", 
             RowBox[{
              SubscriptBox["N", "1"], " ", 
              SubscriptBox["\[Beta]S", 
               RowBox[{"1", "\[Rule]", "1"}]]}]}], ")"}], " ", 
           SubsuperscriptBox["\[Omega]", "1", "2"]}], "+", 
          RowBox[{
           SubscriptBox["uR", "1"], " ", 
           SubscriptBox["\[Beta]S", 
            RowBox[{"1", "\[Rule]", "1"}]], " ", 
           SubsuperscriptBox["\[Omega]", "1", "3"]}]}], ")"}]}], "+", 
       RowBox[{
        SubscriptBox["\[Beta]S", 
         RowBox[{"1", "\[Rule]", "1"}]], " ", 
        SubscriptBox["\[Omega]", "1"], " ", 
        RowBox[{"(", 
         RowBox[{
          RowBox[{
           RowBox[{"-", 
            SubsuperscriptBox["uR", "1", "2"]}], " ", 
           SubscriptBox["\[Beta]S", 
            RowBox[{"1", "\[Rule]", "1"}]], " ", 
           RowBox[{"(", 
            RowBox[{"aR", "+", 
             SubscriptBox["\[Omega]", "1"]}], ")"}], " ", 
           RowBox[{"(", 
            RowBox[{"aS", "+", 
             RowBox[{
              SubscriptBox["N", "1"], " ", 
              SubscriptBox["\[Beta]S", 
               RowBox[{"1", "\[Rule]", "1"}]]}], "+", 
             SubscriptBox["\[Omega]", "1"]}], ")"}]}], "+", 
          RowBox[{
           SubscriptBox["\[Tau]C", "1"], " ", 
           RowBox[{"(", 
            RowBox[{
             RowBox[{"aS", " ", 
              SubscriptBox["\[Beta]R", 
               RowBox[{"1", "\[Rule]", "1"}]], " ", 
              RowBox[{"(", 
               RowBox[{"aR", "+", 
                RowBox[{
[truncated: 2,076,024 more chars]
